# Supplementary material for: Integrated bioinformatics and in silico approaches reveal the biological targets and molecular mechanisms of 1,25-dihydroxyvitamin D against COVID-19 and diabetes mellitus
Source: Front Nutr. 2022 Dec 2;9:1060095. doi: 10.3389/fnut.2022.1060095 (PMC9755336; doi:10.3389/fnut.2022.1060095)
Supplement: Supplementary file 1 [file Data_Sheet_1.zip › Table 1.XLSX]

## Sheet: COVID-19
Gene
SLC22A8
ABCG2
SLC47A2
CYP3A4
JAK1
JAK2
SLC22A6
SLC22A2
SLCO1B3
JAK3
ABCB1
TYK2
S
rep
L
CYP2C8
CYP2D6
SLCO1B1
ABCB11
ABCC4
SLC10A1
CES1
CTSA
SLC47A1
IL6R
ACE2
TLR7
TMPRSS2
IL6
TNF
DPP4
ACE
CTSL
OAS1
NLRP3
CRP
CXCL10
F3
FURIN
NRP1
IFNB1
HLA-A
CCL2
IL10
IL2RA
CXCL8
CGAS
IL1B
STING1
F2
TNNI3
AGT
SLC6A19
IL4
MBL2
IRF3
NPPB
AGTR1
IL2
IFNA1
CLEC4M
CCL3
TLR4
IFIH1
REN
PLG
HLA-C
TNFRSF1B
BSG
CD209
IFNG
DDX58
IFNAR2
APOE
IFNA2
TNFRSF1A
PSEN1
APP
SNCA
SMPD1
ATP7B
VWF
SQSTM1
DYNC1H1
VCP
TGFB1
GLA
NEFL
AGL
TP53
AARS1
IGHMBP2
HLA-DRB1
DNM2
NPC2
NOS3
STAT1
HLA-B
HTT
MUC1
EGFR
HSPB1
NCF2
ALB
SOD1
BCKDHA
APOA1
STAT3
AR
SERPINA1
FBN1
MTHFR
INS
VEGFA
VHL
PRKCSH
TTR
ADAM17
YARS1
UCHL1
TLR2
MIR146A
PFKM
MT-ATP6
CTNNB1
RAB7A
PIK3CA
C9orf72
CCR6
AKT1
NKX2-5
LDLR
IL12B
HMOX1
SMN1
TBK1
CD4
IL17A
DNAJB11
KIT
ICAM1
SPTLC1
SCN5A
FCGR2A
COPA
MAPK1
SERPINE1
MIR155
CCL5
NPHP3
IL13
IL18
IL1A
CCND1
VPS35
MIR145
BCL2
MIR29A
GIGYF2
MMP1
KARS1
RIPK1
CCR5
DCTN1
SMAD4
AIFM1
SMAD3
IL10RB
F5
COMT
TNFAIP3
MTOR
VDR
IGF1
ENPP1
ELANE
NOS2
GPT
CRB1
CST3
GNAS
ADA
MMP3
LPA
CD40LG
NFKB1
HIF1A
MEN1
CASP3
G6PD
EDN1
SERPINC1
MYH9
APOL1
LEP
PTGS2
H2AC18
SPP1
CASP8
CTSB
THBD
HBA1
CAT
IKBKG
LDHA
CD8A
GATA6
PRF1
CLCN7
TLR3
HSPA5
CCL11
CHEK2
F10
IL7
FBLN5
CLU
IL37
CALR
HP
GSK3B
FTL
SMAD2
ADAMTS13
LOX
PPT1
POFUT1
PDK3
MIR223
EP300
ATP1A1
MSH6
KNG1
CSF2
HMGB1
HTRA1
NFKBIA
PRKACA
TOR1A
CAV1
BAX
CCR1
FGF2
GAPDH
CDK5
ERAP1
IL2RB
HLA-G
TFRC
CALCA
RPS27A
SFTPD
TBC1D24
FCGR3A
CIITA
GSTM1
SMC1A
PIK3CD
NFE2L2
AGER
DNMT1
TLR9
S100A8
NPM1
EXOSC3
MYD88
RB1
FMR1
TUBB4A
HADHA
NEU1
EIF2B1
CDKN1B
THPO
AARS2
CD14
MATR3
S100A9
JUN
SPTLC2
MAPK14
RHOA
PLAT
PIK3R1
HSPA4
IDH2
NEK9
ACTB
SIGMAR1
CASP1
ANPEP
LMNB1
MDM2
GNB1
IL17RA
COL6A1
MIR10B
POLR1C
HSP90AA1
AGTR2
ALOX5
FANCD2
FBN2
FOS
NDUFAF2
PF4
SEC61A1
PLA2G7
SOCS1
AVP
COX6A1
ANGPT2
IRF1
PRL
CREB1
AFP
COQ8B
SIRT1
VIM
GPX1
MAPK8
BCL2L1
MAPK3
PKP2
FANCI
LTF
EWSR1
SELL
CHGA
SCARB1
PIK3C2A
ALDH2
SAA1
DARS2
SNAP29
PLOD1
WNK1
COLGALT1
GSTT1
HAX1
IDE
ANXA5
LCN2
ZIC2
MMUT
CTCF
ABCC9
BLM
RNASE3
IL33
SERPING1
DDIT3
CDK4
STAT2
GFER
DCTN2
SERPINH1
FARSA
STAT6
CHI3L1
ACTG1
PIK3CG
TMEM43
MIR200C
MMP12
CEACAM5
CD46
NDE1
CCR3
ERLIN2
CDC73
FKBP10
MTHFD1
SMARCB1
CSNK2B
ACTN2
GC
PHB1
EZH2
RPL5
NUP133
PARP1
KRT8
ACADM
FOXC1
LGALS3
IRF7
ITGB1
STUB1
VKORC1
UBE3A
CA2
CCL4
RUNX1
FLNA
CEP290
MSH2
NBN
RANBP2
PPARG
DICER1
CREBBP
SDHB
OFD1
PRKDC
PURA
PRKAR1A
NLRP12
RAD50
AP3B1
HFE
TK2
HLA-DQB1
NAGLU
KIF7
SLC25A1
RAB3GAP2
SLC17A5
OCRL
IKBKB
BAP1
IL5
NUP214
CBL
PML
MT-CO2
GARS1
P4HB
CP
MAP2K2
MRE11
FLNB
SMCHD1
AICDA
PLOD2
L2HGDH
ITGB3
SREBF1
SAMHD1
SBDS
FH
NDUFS1
LCK
AKAP9
SRP54
AGK
STIM1
CDK2
HSD17B4
NSD2
GFPT1
EIF2AK2
MBTPS2
TRAF3
PEX1
EIF2AK3
PKD1
BBS5
COX5A
ORAI1
HYLS1
PSAT1
PIGG
TMPO
GNE
NPC1
PIGT
POLD1
ADAR
ABCC1
MASP2
CD79A
NDUFA13
ETFA
SUCLA2
IGF2BP2
AHSG
ACAD9
PIK3R2
GPHN
NUP98
CD34
SF3B1
GSN
ASNS
PDHA1
UBA1
ZBTB16
TF
MCL1
ATR
ATP6V1B2
ERCC3
PLA2G4A
PTPN1
LAS1L
GRB2
TRIP4
ALDH18A1
HDAC2
TRIM32
MAP3K7
F8
POR
SPTAN1
DHFR
ASTN2
TBCE
INPPL1
SNX27
ZMPSTE24
LARS2
PRKCA
PTX3
COX4I1
HERC2
DDX3X
EFTUD2
NDUFA10
ORC4
F2RL1
SHBG
CSNK2A1
PCNT
CALM1
BMP6
TCF3
HELLS
CRKL
RFC2
RELA
PPP1CB
GGT1
IGF2R
TPP2
DOCK6
HAVCR2
SHC1
MGAT2
BRD4
CDK1
PHF6
LONP1
BAG3
ITGAL
GTF2I
MIR152
USP18
ASCC1
CTNND1
MKRN3
MYO5A
EIF2S3
ADSL
PLAUR
SIL1
MX1
POLA1
ICOSLG
HUWE1
DNA2
NDUFAF3
BRAT1
SLC19A2
CXCR3
CD3D
NARS2
TIMM8A
MAGI2
CXCL1
AP2M1
LRPPRC
NUP107
ISG15
SREBF2
PARK7
COX8A
RALGAPA1
B3GAT3
MIR320A
RAB18
TBL2
EIF2S1
GNA11
CCNA2
FLVCR1
EIF2AK4
FABP2
GNB2
HNRNPA1
GATAD2B
PEX3
PSMB4
SOCS3
CCDC22
RARS2
C5
TSFM
POU5F1
TTC37
NIN
ATF2
SRP19
SET
SRPRA
CEP250
TRAF6
FXR1
TRIP13
CD163
CXCL2
TXN
RPL11
AFG3L2
PRKCQ
EEF2
RPS26
HCFC1
EIF2AK1
YY1
PRSS2
LETM1
ADNP
RPS10
USP9X
CTPS1
PPP1R3A
SPART
PPP2R1A
PMPCA
CDSN
C5AR1
RNASEL
CXCL9
CNBP
CSNK2A2
ACSL4
SNRPB
TFR2
DYM
NUP93
BST2
RPS20
ATP6AP2
TCF12
PNPT1
SLC25A22
FHL2
TRAF2
EPHX1
DEFB4A
AHR
SPI1
MAVS
PYCR1
TBC1D4
PSMD12
ANXA2
NR2F2
MYO5B
YWHAE
CYB5R3
NUP85
CHD3
CD3E
PRKCB
GDF15
TUBB3
USP7
PPIG
MAPKAPK2
MAGT1
UQCC2
ARHGDIA
EIF4H
AKR1B1
OSGEP
ATF6
EGR1
NAMPT
BAK1
TICAM1
SLC27A4
EZR
RECQL
IRF5
IFNAR1
NSDHL
CHD4
RNASEH1
PEX19
XPA
PRPF8
CHD8
PIK3CB
SGPL1
ALDH7A1
IDO1
DYNC1I2
TKT
UBC
HSPA9
PEX14
MT-ND4L
EEF1A2
PLA2G2D
IFT27
KPNA2
KANK2
EPRS1
CDK5RAP2
XBP1
HS2ST1
NME1
PRKCE
AP2B1
LZTFL1
SLC39A14
CARD9
SRCAP
BID
SEPSECS
ARFGEF2
THOC2
NUP205
DHX30
CHPT1
MID2
DNAJB2
EEF1A1
ENO1
NUP160
RARS1
KLRK1
SH2D3A
RPS27
HSPA8
CANX
FASN
HSPA1A
PLK1
XRCC5
POLR2A
RPS17
DDB1
UNC13D
PIK3C3
UNC93B1
PPIA
HK2
CDKAL1
PPIB
EMD
PHB2
CHMP2B
CAMP
SLC1A3
SKP2
ABHD12
MCM7
RPS28
GIPC1
PLD3
MYO1E
TREM1
UFD1
EIF2S2
TJP1
PIBF1
FADS2
MYO6
ARNTL
MALAT1
SOD3
TNPO3
MIR148A
PLOD3
GNAI3
BRD2
H4C11
ATF4
BAD
RPL26
CTRL
CNR2
TBX21
CDS2
HAVCR1
PYCR2
AQP1
IFITM3
HMOX2
CLTC
H2AX
BECN1
POLR1B
DPM1
TLR6
RPL15
VTN
DNAJC19
IL16
MYOM2
EXOSC2
RPL35A
KDM5B
COG4
POLR1A
SDC1
PABPC1
TOP1
KRT19
CD9
TELO2
KEAP1
SUMO1
PAK2
HNRNPH1
CLEC12A
GALK1
IFI27
ITGA5
CD3G
PIGS
CXCL5
ZDHHC9
TIRAP
SLC25A21
MAPRE2
ITGA6
TGFBI
HDAC6
AP2A2
UBAC2
BRF1
AHCY
GALNT2
NUP188
HADH
CEACAM3
BUB3
NEAT1
CUL3
EIF4E
HS6ST2
RBM15
SOAT1
CD81
FCER2
IL22
RPL31
XPC
CCND3
NRP2
TRIM21
ITPR2
PALS1
CIT
RBX1
CARS2
RPA1
IMPDH2
BMP7
ICAM2
XPO1
PABPN1
AP2A1
BCL2L2
ADAM9
PRG2
ALDH5A1
ABCB7
RPS7
RPS15A
OAS2
AXL
FEN1
B4GAT1
GFM1
TRAF3IP2
RPL27
PIGK
HIBCH
LIG1
APLN
SLC9A3R1
ERG
TIMM50
ACACA
MSR1
MOGS
TPR
NT5E
HYOU1
KAT2B
SLC40A1
WDR26
LARP7
WWP2
FXR2
VDAC1
SLC25A3
DHX37
FPR1
PSMC4
CAVIN1
MSN
DOCK7
MIR15B
BAIAP2L1
RIMS2
FAH
CUL2
BCL2A1
EIF4A3
INTS2
RPL18
STOML2
FBL
C1QBP
CNNM2
DPYSL2
EXOSC8
CENPF
KMT2B
PMPCB
GANAB
SPEN
TERF1
CA8
HLA-E
TARS2
OAS3
RAB8A
RALA
CCNB1
PPP2R2A
FUCA2
DDAH2
MCM5
MYH14
TPM1
WDR11
OAT
RPN1
FAR1
SERPINA6
SUN2
WDR1
AKR1A1
NEDD4
PCYT1B
PSMC3
HPSE
CYP51A1
CNOT1
NONO
TPSAB1
RACK1
CAD
FLII
SLC25A11
GNAI2
PPP1R12A
FGL2
ANXA1
NTNG1
YWHAQ
PIKFYVE
TRIM25
GRHPR
RIMS1
ATP6AP1
UBB
BDKRB2
STT3B
ANO6
PSMA2
UPF1
ERN1
VARS1
PCM1
SLC3A2
ERGIC1
HNRNPU
CCL7
BAG2
ITGAV
CAPN1
H3-3B
TPCN2
ITPR3
FNDC5
IGKC
VAPB
ALDH9A1
FKBP1A
SSB
ZNRD2
TUBA1B
UBTF
CEP72
RICTOR
PSMC2
CASP6
PTGES2
DROSHA
HSPA1B
CTBP2
TFG
ENTPD1
RTN4
USP2
KLRC1
AGPS
KLF2
TUBGCP2
F11
EIF5A
ELAVL1
ATP5MK
TOLLIP
RDX
GRM2
SMOC1
CXCR6
SMAD7
PRKRA
PYCARD
ACOT8
NUP62
IDH3B
FUT8
NSF
SLC30A9
H1-4
RBM28
WLS
UMPS
ILF2
P2RX7
AASS
ATP1B1
PROCR
MTCH2
ATXN10
RAB5A
DDR1
ATP2A3
COPB2
TFB1M
SLC7A5
DDOST
STK4
S100A4
LMBRD2
IMMT
GZMA
PITRM1
CEACAM1
LGALS1
ATAD1
STMN1
PIGX
ALG11
H2AC20
TAF2
SLC30A7
PFAS
RFT1
IGF2BP3
RELB
PSMB2
ERVW-1
SRPK1
CEP55
RBMX
PVR
PCBP2
DUSP1
IRAK3
HSP90B1
ILK
KLRD1
TUBB4B
HNRNPH2
FUNDC2
AFDN
PUS1
CXCL11
ANKRD17
APOBEC3G
IGF2BP1
AIMP1
PPP1CA
STC2
YWHAB
OGA
LMAN2L
TLR8
ARHGEF1
ATP6V1A
MGAT1
H3C1
NUP88
PRKAB1
CXCL16
BCAS3
MIR24-1
YTHDF2
RBMS1
ERAP2
BRCC3
ATP2C1
KAT2A
ICAM3
SLC27A2
CKB
MAT2A
AVPR1B
GGCX
UBAP2L
GLDC
HEATR3
APLP2
LTA4H
DDX1
RDH11
CFD
MIR28
NMB
AP1B1
MAD2L1
YBX1
UCK2
ELOB
COPG2
TALDO1
IKBKE
TOM1L2
SELENOI
ELOC
ANXA11
ACTR3
H4C2
OXCT1
IL22RA2
RAN
MTIF2
ABO
HGS
SLC6A20
TOR1AIP1
G3BP1
GLO1
H4C3
G3BP2
LRRFIP2
CAMK2D
BCKDK
VDAC2
SLC29A1
CEP135
EMC1
TMEM199
COX5B
POLA2
H3-7
CHPF2
TOM1
TK1
IRF9
VPS11
GSK3A
MYCBP2
CD151
PLAA
CCR9
PSMA5
NGLY1
MARK2
RAP1A
TMPRSS11D
COPB1
CUX1
TOR1AIP2
CLIP1
RNPC3
HERC1
RIOX2
MKRN2
TM9SF2
SLC29A2
PKN2
INTS4
SRP72
PIK3C2B
POP1
NDST1
PSMA6
GOT1
PSMC6
VPS41
TRPV2
CEMIP2
UGDH
DEFA1
TIAM1
GTF2F2
MTREX
KIRREL3
ARPC5
STARD7
KPNB1
IPO8
IFNL3
UBE2I
PI4KB
CEP85L
LCP1
ELAVL2
TAGLN2
SARS1
IFITM2
QSOX2
TRMT1
NNT
UGGT2
ACADL
SIRT5
ABCF2
PCSK6
SUMF2
EIF4G2
DDX6
PHLDB2
GSPT2
PSMA7
GNAI1
KPNA1
HMGN1
SYNCRIP
BOK
PSMC1
PTCD3
IQGAP1
CCNE1
PRIM2
ATP2B4
FTSJ3
RPS4X
CCDC47
CDK12
PALLD
ETHE1
PRDX5
UNC45A
SELENOS
TMEM106B
ESYT2
CBX5
SRPK2
LOC117152610
LOC117307477
DHX9
RPS25
SIK3
RAPGEF3
U2AF2
CD84
MFGE8
ARPC4
ATP5MG
SRRM2
CXCL6
RAD23B
CAPZA2
RAPGEF4
SRRT
FARSB
ATP5PO
LMAN2
DPY19L2
ZDHHC8
SSBP1
PRDX4
TRMT2A
ARF1
TRAP1
PRMT1
MAZ
HMGB2
S100A10
SESN2
CUL1
DNAJB1
EIF4E2
ATP13A3
TMPRSS4
ADAMTS1
SEC31A
UBE2D2
COX7C
NXF1
ANKFY1
VPS26C
PTPRD
SFPQ
VPS35L
GOLGA2
METTL3
TRAF7
TLE1
GPRASP2
NME7
APPBP2
ERC1
CWC27
PTBP1
DDX5
HERPUD1
LMAN1
WASHC4
ID4
SLC44A2
PSMA3
RPS3
LGALS9
CARM1
SSX2IP
PDK1
IFTAP
NUP37
NUP153
STAU2
IFITM1
GLT8D1
STOM
LOC117152611
LPGAT1
PDCD6IP
MYO18A
UBE2N
LY6E
LUZP1
CCP110
MTHFD2
ATP2B1
PSMB5
F2RL3
CHPF
MARK3
FYCO1
UBQLN1
RPS13
KREMEN1
TLR10
RBMS2
TNNC1
MTA1
SORD
MAN2B2
RHOB
SDCBP
SPIDR
PSMD1
PPP1R15A
GNG2
LAG3
DAD1
EPB41
HSP90AB1
MAST2
MIB1
ALDOB
RPS15
FUT3
ADO
ACSL3
PTGES3
SPATA5L1
FAF2
EXOSC10
ITM2B
CETN3
REEP6
PSMD14
ERLIN1
MAP1LC3B
PRKAR2A
DDI2
PTGDR
BAG5
PPP2R2C
CUL5
PRKAR2B
EIF3A
ESM1
TNPO2
POLR2B
SUCLG2
DIS3
TRIM28
SEC23A
EIF4A1
SIGLEC1
CBX3
KPNA3
PDZD2
PTPN13
MYBBP1A
DEGS1
CEP128
LCN1
GAPVD1
YIF1B
IRS4
SARM1
PLAGL2
PSMD9
PCSK5
DTWD2
HPGDS
POLDIP2
GART
SIPA1L2
H4C4
ULK1
PRIM1
NUTF2
GCN1
UBE3C
EIF3H
CSNK1A1
APOD
LAP3
SCRIB
ECSIT
PSMA1
NETO2
OCIAD2
GCC2
BZW2
GDI2
IFNL2
NME4
TPSB2
RPL13
IARS1
EIF4B
UBR5
ASCC2
HSDL2
ITGA1
MRPS2
PPFIBP1
TOMM70
HDHD5
RPL22
SNIP1
NCSTN
CEP350
RTCB
MBTPS1
GGH
AAK1
MIA3
GPAT4
GOLGB1
EBNA1BP2
NEDD8
TXNRD1
RAP1GDS1
RPS18
BAG6
RPL13A
RPL6
TM2D3
ACOT9
PLEKHF2
SETDB2
SMURF2
FRMPD4
YWHAH
UBAP2
ELOVL5
PAM16
TNRC6B
RAB1B
CLEC4G
NAA15
XPNPEP3
PSMD8
FOXRED2
NPEPPS
BDKRB1
EIF3F
RPL3
NOP2
ACLY
IFNL1
PSMB7
EIF3I
F11R
MRPS27
TTYH2
TIMM8B
MNAT1
EPB41L2
RCAN3
SLC20A1
PGK2
ARF6
GORASP2
ATL3
RHPN2
RPN2
KIF5B
ABCE1
PARD3
RAE1
VPS39
SDC4
BMS1P20
IFNLR1
CD74
IGHV
NPIPB3
NOS2A
SASH3
IL28RA
CD26
MCH5
HND
DHLAG
IFG
OIAS
MHC2TA
SSI1
KIAA0220L
CD209L
IL28B
IL28A
IL29
IMD106
IMD74
ACEH
HACS2
ADCP2
ALPS2B
IFI
IMD100
C2TA
CIS1
LSIGN
SLEB17
CXorf9
IMD69
CISH1
DCSIGNR
SLY
AISIMD
IMD102
UGT2A1
UGT2A2
SLC13A3
GLRA2
AIIDE
NADC3
MRXSP
ARLIAK
DHX16
TRIM56
IFIT2
ENDOU
HCVS
CIAS1
AGTR1A
PYPAF1
DDX16
IFI54
HEPIS
PP11
PEPN
FCU
AT2R1
DBP2
G10P2
NWC
CD13
FCAS1
PRP8
C11orf74
NALP3
NMOAS
DFNA34
KEFH
AD7CNTP
BCC1
CMM
CTRCT8
DEL1p36
IBD7
MS4
PSORS7
ZBTB40IT1
AGRN
TNFRSF4
B3GALT6
SCNN1D
DVL1
ATAD3A
MIB2
NADK
SKI
PEX10
PANK4
TNFRSF14
PRDM16
TP73
SMIM1
NPHP4
CHD5
ICMT
ESPN
TNFRSF25
PLEKHG5
CAMTA1
SCZD12
PER3
TNFRSF9
DJ1
MIG6
MIR34A
H6PD
NMNAT1
KIF1B
CORT
CASZ1
TARDBP
ANGPTL7
UBIAD1
FBXO6
MAD2L2
CLCN6
NPPA
MFN2
TNFRSF8
GBD2
EFHD2
CTRC
CELA2A
PLEKHM2
ANIB3
CLCNKA
CLCNKB
EPHA2
RNU1A
ATP13A2
PADI3
PADI4
PADI6
PAX7
ALDH4A1
PLA2G2A
PLA2G5
CAMK2N1
PINK1
ECE1
ALPL
HSPG2
CELA3B
CELA3A
CDC42
WNT4
C1QA
C1QC
C1QB
EPHB2
KDM1A
HNRPR
ID3
LYPLA2
GALE
HMGCL
FUCA1
MYOM3
GRHL3
RUNX3
RHD
RHCE
LDLRAP1
SELENON
CD52
DHDDS
PIGV
GPATCH3
NR0B2
KDF1
SLC9A1
FCN3
GPR3
AHDC1
FGR
SMPDL3B
XKR8
PTAFR
MATN1
SDC3
PUM1
CCDC28B
HDAC1
SYNC1
HPCA
AK2
TRIM62
GBD3
GJB4
GJB3
GJA4
ADPRHL2
COL8A2
ZC3H12A
RSPO1
YRDC
UTP11L
MACF1
TRIT1
MFSD2A
CAP1
COL9A2
EXO5
KCNQ4
EDN2
GUCA2B
PPCS
CLDN19
P3H1
SVBP
ERMAP
SLC2A1
TIE
MPL
ELOVL1
SZT2
PTPRF
PTOS1
ST3GAL3
RNF220
TMEM53
PTCH2
EIF2B3
HECTD3
UROD
HPDL
MUTYH
MMACHC
PRDX1
NASP
POMGNT1
RAD54L
PAINQTL1
FAAH
FAAHP1
CYP4A11
CYP4A22
TAL1
CMPK1
FOXE3
ELAVL4
MLM
CCV
C1DELp36
G1P2
CMS8
TXGP1L
SEMDJL1
DRS2
HAYOS
MRD42
SGS
NALD
CTRCT49
HVEM
MEL1
CILD47
VEL
SLSN4
PMNDS
USH1M
TNFRSF12
KIAA0720
KIAA0833
FASPS3
ILA
RALT
PPH
MIRN34A
GDH
APDS
NMNAT
CMT2A
PBD13A
SRG
TDP43
FRAP1
CDT6
TERE1
FBX6
MAD2B
CONRIBA
PND
BNP
LH1
KIAA0214
CD30
TNFR2
SWS1
CLCR
ELA2A
SKIP
ECK
RNU1
PARK9
SDH2
UHS1
PADI5
PREMBL2
RMS2
ALDH4
KIAA0090
PLA2B
FRFB
PARK6
OST
HOPS
PLC
TKS
SERKAL
C1QG
EPHT3
LSD1
HNRNPR
DBA7
APT2
CB2
SOM
CBFA3
HDFNRH
RHNA
ARH
SEPN1
LAP18
CDW52
HDS
HPMRS1
SHP
C1orf172
NHE1
HAKA1
XIGIS
SRC2
ASML3B
CRTM
SYND3
KIAA0099
MGC1203
IMD22
RPD3L1
YARS
FRCP2
DYT2
DEAR1
CX30.3
CX31
CX37
ARH3
FECD1
MCPIP
NEDHCS
FLJ40906
IRIP
CGI94
ACF7
IPT
NEDMISBA
CLN1
FACE1
EDM2
C1orf176
DFNA2A
CTPS
UGN
CMD2C
HOMG5
LEPRE1
CCDC23
SC
GLUT1
JTK14
TPOR
SSC1
KIAA0467
LAR
SIAT6
HLD23
NET4
NEDSWMA
MYH
PRXI
ALR
MEB
HR54
FAAHOUT
TCL5
CMPK
FKHL12
HUD
DNS
IFI15
OX40
EDSSPD2
PHRINL
MDS
PBD6A
TR2
LVNC8
DR3
DSMA4
CECBA
CD137
MPB1
G6PDH
IMD14A
PNAT1
CMT2A1
ALS10
SKS
SCCD
FBG2
FANCV
ANP
LLH
CMT2A2A
D1S166E
TNFBR
AOMS4
KIAA0842
CTPP1
KRPPD
SDHIP
PAD
MYOSCO
P5CDH
CAVIPMR
PLA2L
OST48
TNSALP
SJS
DRT
AOF2
CX5
TFCP2L4
PEBP2A3
FHCB2
SELN
SMN
RP59
ECTD12
APNH
MRD25
CMP
SDCN
SCA47
CMTDIC
EKVP2
DFNA2B
CONDSIAS
PPCD2
MCPIP1
GAMOS10
KIAA1251
COXPD35
STE24
STL5
IMD24
GROS1
NEDAHM
RD
HTLVR
TIE1
MPLV
IKSHD
DEE18
BNAH2
ST3GALII
CTDI
SPG83
PAGA
[truncated: 586 more rows]

## Sheet: Diabetes Mellitus
Gene
AGTR1
ALB
CYP2C9
CYP2C8
CYP2B6
ABCB1
GCGR
HTR1A
HTR1B
HTR1D
HTR1E
HTR1F
HTR2A
HTR2B
HTR2C
HTR3A
HTR3B
HTR3C
HTR3D
HTR3E
HTR4
HTR6
HTR7
ADRB1
ADRB2
ADRB3
ADRA1A
ADRA1B
ADRA1D
ADRA2A
ADRA2B
ADRA2C
DRD1
DRD5
DRD2
DRD3
DRD4
ABCB11
CYP3A4
GLP2R
GLP1R
SLC6A2
SLC6A3
MAOA
MAOB
SLC6A4
NPY
PPARG
SLCO1B3
SLCO1B1
CYP1A1
PDGFRB
A2M
PDGFRA
INSR
IGF1R
CYP1A2
IDE
PCSK2
PCSK1
CPE
CCN3
LRP2
IGFBP7
ACE
SLC15A1
SLC15A2
REN
HMGCR
CYP3A5
SLCO1A2
CYP2D6
UGT1A1
UGT1A3
UGT2B7
ABCC2
ITGAL
CYP2C19
SLCO2B1
HDAC2
CES2
CES1
INS
KCNJ11
GCK
ABCC8
HNF1A
HNF4A
HNF1B
PDX1
WFS1
NEUROD1
PAX4
IL6
TCF7L2
AVPR2
IRS1
AQP2
SLC2A2
SLC30A8
RETN
AVP
KLF11
INS-IGF2
AKT2
ENPP1
IGF2BP2
GLIS3
SLC2A4
IRS2
BLK
MTNR1B
PPP1R3A
PTPN22
LIPC
LMNA
CEL
NIDDM4
ZFP57
TBC1D4
PTPN1
VEGFA
FOXP3
MAPK8IP1
AQP5-AS1
CTLA4
CAPN10
ADIPOQ
PON1
MIR29A
HFE
HMGA1
GPD2
APPL1
SLC19A2
IER3IP1
HYMAI
BSCL2
MC4R
HLA-DQB1
RFX6
MIR29C
LEP
PLAGL1
SPINK1
PTF1A
ALMS1
MT-TL1
EPO
MIR657
MT-TE
IL2RA
SUMO4
PRMT7
SOD2
EIF2AK3
GCG
HLA-DQA1
IDDM15
IDDM6
TNF
NIDDM2
HLA-DRB1
C12orf43
IDDM11
IDDM4
ITPR3
IDDM17
IDDM8
STAT3
MIR21
IDDM7
IDDM13
IDDM3
DNAJC3
IAPP
IL1RN
IDDM18
AGPAT2
LEPR
GATA6
IGF1
CRP
IDDM23
IDDM24
AGER
CELA2A
PTPRN
AKR1B1
CCR5
GAD2
CAT
TNDM1
MIR155
CDKAL1
APOE
MT-TK
IFIH1
MIR17
MTHFR
PLIN1
HNRNPUL2-BSCL2
CAV1
UCP3
NOS3
APOB
MIR145
LPL
PIK3R1
YIPF5
IDDMX
SLC2A1
CCL2
HFE-AS1
GAD1
CISD2
SERPINE1
MAFA
MT-ND1
TGFB1
DPP4
APOA1
NEUROG3
MEN1
CDKN2A
FTO
GHRL
CP
HAMP
RRAD
MLKL
LIPE
SLC29A3
HHEX
TP53
POMC
ICAM1
TNDM
DCAF17
IGF2
VDR
FBN1
IL10
RBP4
AGT
IGFBP1
WRN
PPARA
KCNQ1
UCP2
GCKR
CASR
AKT1
AIRE
SLC5A2
PCBD1
CTNNB1
PPARGC1A
TRMT10A
MIR192
CETP
IGFBP3
NAMPT
APOA5
FLT1
HP
IL1B
CDKN2B
SHBG
SST
R3HDML-AS1
G6PC2
CFTR
HBA1
APOC3
SOD1
EDN1
MIR140
VWF
LOC101928371
IL18
GHR
PNPLA2
TLR4
AOC3
VCAM1
MMP9
CDKN1C
CAVIN1
GH1
MMP2
MIA3
NOS2
GGT1
AR
MIR375
IL4
SLC40A1
CIDEC
FOXC2
GNAS
NIDDM1
IFNG
CST3
NPPB
CXCL8
MIR377
MIR132
BMP2
SELE
HMOX1
UCP1
PPP1R15B
ICA1
JAZF1
IL2
ADIPOR1
LPA
ABCA1
BGLAP
TFR2
MT-CO1
TAB2
PTEN
NPPA
PLAT
CCN2
ACP1
GPT
NIDDM3
G6PC1
ATM
DLK1
MIR146A
FABP2
MIR99A
MIR143
BDNF
HIF1A
TNFRSF11B
CTRC
MIR122
CAMK1D
PRKCB
MIR134
NFKB1
RARRES2
SIRT1
FGF2
TH
MEG3
PON2
PRKAA2
MIR30E
FAM167A
PPARGC1B
PLA2G6
PVT1
MIR197
PEA15
F2
LEPQTL1
FGF21
LTA
NAGLU
LCN2
PARP1
MPO
CXCL10
MIR126
LRP5
GSTM1
FABP4
ADIPOR2
MTOR
DNAJC6
SELP
MTTP
HJV
CYP19A1
PRL
THBD
HMGB1
PTPRN2
IL17A
IGF2R
ANGPTL8
RBPJ
FABP1
MGAM
GIP
HLA-DPB1
CXCL12
TG
NFE2L2
ACE2
COG2
HLA-B
GSK3B
SREBF1
CNR1
BBS2
PCK1
CD36
PRKAA1
CCL5
CDKN3
ESR1
MAPK8
FGFR1
ARL6
AMBP
FOXA2
CYP27B1
CD40LG
SOCS3
PAPPA
MIF
KDR
ANGPT2
AHSG
TIMP1
GPX1
MIR223
OLR1
PLTP
GFPT1
IGFBP2
IL1R1
GNB3
B2M
PPARD
APLN
FXN
NR1H2
PTGS2
CARTPT
CYBA
ITLN1
FNDC5
SORD
KL
ANGPTL4
KCNJ5
STAT1
ALDH2
PTPN2
SPP1
CDKN2B-AS1
OXT
NOS1
PCK2
PCSK9
ADM
FADS1
TNFRSF1B
SHH
GYS1
PNPLA3
RBPJL
GIPR
IL6R
LCAT
LNPEP
KNG1
PIK3C2A
CDC123
METTL8
APOC2
F3
SLC2A3
FOXO1
HSD11B1
CYP2E1
MMP3
SURF1
MYH9
SOX13
APOM
POLD1
APOA4
TAGAP
BBS1
TAP2
MT-ATP6
SOCS1
TAP1
SNRPN
APOA2
MT-ND4
LOC110121471
UTS2
HBB
HSPA4
PLA2G7
SERPINC1
CCK
SERPINA12
SELL
CNOT1
HK2
SLC30A10
TPO
LRP6
BRAF
GC
TXNIP
IL6-AS1
FOS
FGF23
ONECUT1
MIR27A
BAIAP2L1
NR3C1
LPIN1
PYY
PRSS1
SOD3
GDF15
TTR
HGF
PRKCD
GSTP1
TNFRSF1A
TNFSF11
HSPD1
PDCD1
NLRP3
BBS10
SCT
GAST
PRKAR1A
XRCC4
DDAH2
PMM2
INPPL1
ANXA5
CLU
SLC17A5
LGALS3
THBS1
SLC12A3
ABCG1
GFPT2
SOST
PTPN3
CD163
CD28
FADS2
TFRC
NOD2
CACNA1A
PNLIP
GPX3
CHI3L1
IKBKB
MLXIPL
SCARB1
SP1
BCL2
DDIT3
GAL
BCHE
H6PD
MT-ND5
POLG
MT-CO2
CDK4
PDE8B
DIO2
MT-TS2
C4A
PBCA
HSPA5
PPY
CPT1A
PRKACA
PTX3
CREB1
PSMB8
ARAP1
ATF6
SCD
STX1A
NKX6-1
MKKS
PDE11A
F8
LMNB2
GSR
CLPS
C11orf65
P2RY12
SLC22A1
CYP21A2
MMP1
PRKAB2
ATP2A2
TNFRSF25
MT-ND6
HLA-A
AP4B1-AS1
KCTD15
LOC110121472
KLF14
FOXO3
PDE5A
USF1
FASN
ELN
PDE3B
KRT18
NTS
ALOX5AP
TSPAN8
PBX1
AIP
ALOX5
BLM
MMP8
SHC1
CYP17A1
PDP1
ACHE
MAGEL2
MT-CO3
SH2B3
EP300
AQP7
GNPDA2
BBIP1
FGF19
LIPG
TRIB3
FABP5
NRF1
TNNI3
XBP1
ICOSLG
SREBF2
GPR119
CD79A
ANGPTL3
SOX2
CLCNKB
CALCA
ELANE
DMXL2
MTCH2
LPXN
OGG1
FASLG
STK11
PECAM1
MYD88
UBE2E2
TF
NOX1
CPT2
LRBA
KEAP1
CS
TOM1
PIK3CA
OPRM1
GPBAR1
THADA
SAG
HMG20A
C1QTNF3
TTC8
MAPK10
LRP1
UMOD
CD34
SERPINA1
FABP3
TLR9
GJA1
SLC47A1
SERPINF1
TLR3
CEP19
SDHB
SAA1
ST3GAL4
CFAP418
GRB14
OAS1
CBS
PRSS2
NR1H4
ARG1
CASP9
SLC2A9
C1QTNF9
TFAP2B
NCF1
IFT172
LBP
MC3R
RUNX2
GAS5
SELENOS
CD63
NR1H3
PTPRC
C3
IL15
PLA2G2A
MIR34A
ISL1
CPA1
INSIG2
CLEC16A
OGA
BAZ1B
SIRT6
PEX6
NRG4
IRS4
MT-TQ
DUSP2
PDK4
SFRP5
PTS
NPC1
CRH
MIR210
ZMPSTE24
RHO
LHX1
LOC114803475
NDN
SELENOP
SETX
RPS27A
STYX
IRAK1
MAPK1
MT-TW
SORCS1
TRAF6
HERC2
ENHO
SIM1
TGFBI
MSTN
BRCA2
HLA-DMB
GYS2
KCNJ10
CRYAA
BBS4
MSBP1
SLC5A1
MIR144
ABCG5
TRB
NPC1L1
AZGP1
PER3
STX4
ABCG8
CSN2
PLIN2
BBS9
C1QTNF1
MT-TF
METRNL
GAPDH
PLIN3
GOT2
HLA-DMA
MT-TS1
REG1A
MLST8
MIR130A
CNDP1
ANGPTL6
PPIA
GTF2I
MIR423
TBL2
MKRN3
BCL7B
MIR483
MT-TH
LOC113687175
SIRT2
STUB1
ABCA4
CD4
ADAMTS9
PLIN5
MIR125A
GATA3
FN1
ERN1
IP6K1
SATB2
FKBP6
SCAPER
IGF2-AS
NPHS1
CLIP2
CARS1
BBS7
GTF2IRD2
VPS37D
EIF4H
NR1D1
MALAT1
TERT
PGF
LIMK1
MST1
G6PD
LDLR
S100B
HAVCR1
GPR35
MMP14
NKX6-2
TLR2
AGRP
MIR20A
GFAP
WFDC21P
NPAP1
PNPLA6
IL2RB
SLC11A1
IL1A
TCF4
GSTT1
ELOVL6
ELOVL5
OCA2
MIR195
LOC111674475
AHI1-DT
LINC01370
SMAD4
NKX2-2
LOC111674472
GLI2
RPE65
HARS1
RFC2
GTF2IRD1
DNAJC30
BUD23
METTL27
TMEM270
CFB
RRM2B
FGF8
CSMD1
IDDM19
IDDM1
VEGF
IDDM21
T2D3
PEP
TANGO1
TIEG2
MVCD4
T2D
IDDM12
PPARG1
CMKBR5
APPL
GLUT2
IMP2
WFRS
SMAP5
PSTI
HLA-H
HMGIY
MVCD1
PDNP1
IDDM5
MNSOD
IFNB2
HHF3
PON
MVCD2
MODY9
MODY11
ZNT8
RIPE3B1
ZNF515
BSSL
CD25
MODY10
BIR
SUR
IB1
NDI2
TCF1
IPF1
AS160
PRKRI
HL
FKHL14
TCF2
DCP1
MEDS
HHF5
RSTN
HIHGHH
AVRP
TCF14
DIR
PTPN8
TANGO
FKLF1
DIRA
CELIAC3
PPARG2
CCCKR5
MODY14
WFS
YIP1A
PCTT
HFE1
NPPS
MVCD6
BSF2
PNDM1
ESA
ECYT5
KPD
INSDM
NDH
CELL
IL2R
IDDM2
PHHI
MODY3
MODY4
KIAA0603
P58
LIPH
MFH1
HNF2
ACE1
FIZZ3
VP
MODY1
DI1
LYP
KIAA0268
FKLF
ALPS5
CIMT1
IDDM22
DFNA6
MEDS2
TATI
MVCD7
M6S1
HSF
MVCD5
DBAL
MODY8
IDDM10
PNDM4
HHF2
SUR1
IDDM20
PAGEN1
NIDDM5
ACPHD
HDLCQ12
RCAD
MVCD3
FRTS4
ADHR
ODCD2
MODY7
GLM1
DFNA14
TCP
TFQTL2
PCA1
IMD41
TNDM3
HHF1
ICH
NDI1
DFNA38
ARHR2
MODY13
TNDM2
ADTKD3
WFSL
COLED
PNDM2
PNDM3
CTRCT41
ESR
HDAC1
ATK
ADORA1
COMT
DPP-4
CCKBR
HSP90A
ITGA4
JAK-3
PPAR-gamma
PIK3CG
COX-1
PTPN1 mRNA
S1PR1
SYK
ACACB
CD22
CD19
CXCR4
CALCR
CB1
CTLA-4
D1R
D2R
FXR
G-CSF-R
IL8
CD20
MR
FUN1
CD80
ADORA2B
BDKRB2
CCR4
DGAT1
CSF2
GHSR
IFNB1
NFKB
PAH
COX-2
TLR7
V2R
ABCC9
HCAR2
COX
IL17R
TNFRSF8
SGLT2
CO5
PNP
CCR1
CASP1
CTSS
CD40
HSD11B2
GPR40
GCGR mRNA
GCR mRNA
METAP2
PTP1B
SGPL1
TBXAS1
CFD
IL7R
IL21
CSF1R
P2RX7
PTGDR
c-RAF
Raf mRNA
SLC5A2 mRNA
SGLT1
SLC5A4
TLR8
TRPV3
TNF-R1
AFP
AMPK
ANGPTL3 mRNA
CD27-L
CTGF
p105
FBP
FCGR2B
IL23R
HSPE1
KLB
CFH
CD21
SLC10A2
MeV F
REG3A
TP120
CD3G
NIE
JNK
LAG3
CSF-1R
GP
CASP8
PPARG mRNA
PAR2
GOAT
FCAR
PYGM
IAPPR
RORA
GPR84
NaC
PDE4
HDAC
PARP
CD3
ACVR2
PTP
PDHK
T-cells
MP
NPR
NOE
PFK2
Rec
RGP
CDE
EGFR
APP
BRCA1
CD274
KRAS
MAPT
CDH1
BIRC5
HLA-G
TNFSF10
EZH2
MBL2
F5
MAPK14
XRCC1
SRC
RAC1
CD14
IFNL3
MICA
NAT2
COL1A1
EGF
DKK1
S100A9
PRKCA
IL13
AHR
HSPB1
IL12B
IL33
POU5F1
PLAUR
ADAMTS13
ENG
FOXM1
MEFV
TNNT2
CSNK2A1
NQO1
HOTAIR
ITGB2
TGM2
KLK3
HPSE
ELAVL1
WNT5A
AMH
PAX6
F7
RXRA
MMP7
CAMP
ADA
PARK7
HSPA1A
APOL1
SPARC
FGB
S100A8
CCR2
POSTN
RUNX3
CYP11B2
PROC
TXN
ADAM17
PTH
PAK1
ETS1
XRCC3
IL22
ALDH1A1
AXL
LTF
ITGA2
NEAT1
HDAC3
TET2
CTSB
FGA
GZMB
SFTPD
ANXA1
CD38
IL4R
CX3CR1
F13A1
ADH1B
CYP2A6
F9
CPB2
IL12A
ABO
MUTYH
NGFR
NUCB2
TIMP3
APOH
EPHX1
CHGA
CX3CL1
ALPL
GATA4
SIRT3
FGG
RPS6KB1
GP1BA
MMP13
IL23A
GAS6
SPHK1
IL1RL1
JAG1
TEK
CEACAM1
ITGAM
TNFSF12
PTGS1
MTRR
COL3A1
BMP7
MFN2
DEFB1
FURIN
CNR2
STAT4
TBP
RAN
TFPI
PROS1
MIR222
ATF4
IL32
MIR29B1
NR4A1
MIR16-1
MIR150
LOX
MIR196A2
CXCL16
MIR137
TNFRSF11A
MDK
MPL
CYP24A1
RHD
MIR31
MIR22
NOTCH2
CD59
DCN
MIR124-1
F12
FGF1
TRPM7
CTSL
COL18A1
CCL3
MALT1
ESM1
SORL1
GLO1
PLA2G4A
IL9
MIRLET7A1
ENO2
PRTN3
IL16
TGFB3
VTN
AQP3
NOD1
TPM1
ARNT
LCT
FTL
PDPK1
CDH13
SOS1
SLC3A2
ATF2
NKX2-5
FOXC1
CAPN1
NR4A2
MMP12
ATG5
MIR92A1
BNIP3
TYK2
HSPA1B
TRPM2
FPR2
MIR181A1
TRPC1
MIR23A
OSM
MGP
PIK3CB
MAPK9
SORT1
GREM1
PIK3CD
HDAC9
SLIT2
FOXP2
APOC1
ALAD
S100A12
KLF2
LIN28A
ADCYAP1
MIR96
ALOX12
PKLR
ILF3
RGS2
CCN4
PRDX6
CYP4F2
PROX1
NOS1AP
ATP6AP2
MIR24-1
ST2
WIF1
MT2A
GLB1
MYLK
KCNA3
DCC
MIR34C
SERPINH1
IRAK4
CYP7A1
KLK1
MFGE8
MIR18A
FST
SDC2
NFAT5
MIR146B
EXT2
ATP5F1B
TMPRSS6
MIR152
GPNMB
RLN2
GDF2
MIR185
HEXB
NUDT1
SLC22A2
CYP2R1
APOD
KIR2DL2
CBLB
RNLS
FANCC
GFER
PPP1R12A
MIR130B
TLR6
KIR2DL1
KIR2DS2
NR0B2
IMPDH2
AQP9
MTNR1A
LRG1
MMP10
TWNK
DANCR
AMY1A
GLUL
SLC25A4
SLC18A2
TIGIT
PPBP
CCAR2
MIR429
FCN3
MIR33A
FUCA1
CACNA1D
IL19
IGFBP4
RAB8A
KIR2DS1
ACACA
NFYA
FFAR1
PDE4B
ESRRG
SFRP4
ARG2
CXCL2
CARD8
STC2
DDX39B
MT1A
FFAR4
BACH2
MIR181B1
DDAH1
CMKLR1
PDCD5
UGT2B15
PRDX4
CORIN
AIF1
IL36G
CD109
LGMN
AHI1
HINT1
IL12RB2
KLF9
IL20
ALDOB
CSH1
SERPINA7
GALNT2
PRDM16
CYP46A1
DOK1
WNK4
MT-ND2
GOT1
RXRG
MANF
PARP2
GAP43
MIR30D
FCN1
CHD1L
TOR2A
PON3
HIF3A
FRZB
PENK
MIR574
MAP4K4
VEGFB
ABHD5
MEST
OIP5-AS1
TRPM6
ARHGEF11
GPIHBP1
MIRLET7G
BCAT1
TET3
SCP2
ELMO1
ALPI
GRK4
TIMD4
G6PC3
IL36A
DIO3
MIR29B2
C1QTNF5
PTPRO
BTC
POLR2G
KIF6
ASL
SRR
MIR410
FSTL3
MACF1
ACSL1
TRH
ROMO1
TXNRD2
CTSH
CELA3B
STEAP4
OGN
SLC7A1
GGA3
FOSL2
ATP2A3
PRRC2A
XYLT1
CD248
FYB1
MIR372
MIR409
HLA-DOA
AFM
UTS2R
STRA6
GSTK1
PRPH
C5AR2
PDIA4
SORBS1
NUS1
PARL
SGCG
RPS6KA6
TMEM18
PTPRS
AVPR1B
GP2
AGXT2
NEK7
NR1D2
SLC2A10
FUT6
LMX1A
MIR154
REG1B
WNT5B
MEOX2
MFSD2A
GPD1
ZPR1
LY75
PKNOX1
APELA
ASIP
TLL1
USP36
FAIM2
SPX
C1QTNF6
CASQ1
SUCNR1
ASXL2
CORT
FN3K
PLXND1
UCN3
PPM1F
NFE2L3
TRPM5
CREBRF
MIR190A
TBL1X
PIK3C2G
ALPK1
DUSP9
MIR181D
UNC13B
SLC5A3
SCUBE1
HKDC1
CADM2
MT-RNR2
PPIE
SCUBE2
ANGPTL7
ARPC3
IL1RL2
BTN2A1
BMAL2
FAM3B
SNHG17
MIR661
TAF1C
SIAE
FADS3
CMKLR2
MIR770
BRINP3
C1QTNF12
MIOX
CASC8
ESAM
SDF2
MEG8
TGFBRAP1
LINGO2
OSTN
PITPNC1
MIR520H
CYB5R4
SH3YL1
UTS2B
ZFAND3
MT-ND4L
PAOX
MIR1285-1
MIR1303
SLC9C1
MCF2L2
MT-TT
MIR933
NEWENTRY
MIR2467
LOC111162620
SLC16A13
MEDAG
MIR1285-2
MIR571
MIR892B
INAFM2
MIR6869
MIR518D
TTC28-AS1
TRBV7-8
MIR3135B
AQP4-AS1
ND2
ERBB3
HMGA2
ADCY5
IL27
LPP
RASGRP1
LGR5
CD226
UBASH3A
PRKCQ
SPRY2
BCL11A
KCNQ1OT1
PTPRD
CDK2
ST6GAL1
MAP3K1
PEPD
ANK1
MAEA
MIR486-1
ORMDL3
PRC1
NRG1
TP53INP2
ANXA2
DNMT3A
ATP5MK
ERBB4
PLG
C2CD4B
ERBB2
C2CD4A
AP3S2
WWOX
MADD
TP53INP1
HLA-E
KIF11
ITGB3
NRG3
HLA-DRA
DAPK1
FAS
MDM2
FEN1
ALCAM
CD44
NOTCH1
CENPW
CDKN1A
CMIP
HLA-C
ANKRD23
DLG4
AGR2
ABCG2
CR2
SP3
RELA
UGT1A9
ESR2
RB1
AFF3
YAP1
CFI
LGALS1
TGFBR3
ITGB1
MUC1
RHOA
GRK5
FCRL3
MAPK3
PLXNA4
HSP90AA1
GNL3
HAVCR2
GRN
DLL1
MGMT
ADAMTS5
DNMT1
NPM1
SACS
CHFR
H19
LYPLAL1
TRPV1
PBRM1
CALM2
PHGDH
CPS1
ITGB6
SND1
KCNH2
PROM1
UGT1A6
PGR
TRIB1
CEBPA
E2F1
HAS2
DGKB
RDX
CRY2
MSH2
SLC22A3
ZEB1
MCL1
CD69
PLK1
PDK1
TNFAIP3
ARL15
CRHR2
IL25
APEX1
TWIST1
SMAD3
NAA25
BSG
MYL2
PINK1
IDO1
FCGR2A
DICER1
ARHGEF7
NF1
DCD
CTCFL
TLE1
KCNK17
LAMA1
VRK1
UGT1A7
BMP4
VIM
MME
ANKH
EZR
BHMT
MTSS1
BECN1
RND3
OXTR
CYBB
FAF1
PKM
KLF4
TGFBR1
MUSK
TNFSF13B
CEBPB
F13B
ETV1
IKZF4
ARPIN-AP3S2
LCK
TNRC6A
NOTCH3
KLF15
BACE1
SDC1
RIGI
NFKBIA
RAF1
EGR1
CLOCK
UGT1A4
FCGR3A
GSDMB
VEGFC
PIN1
CYP7B1
IL7
SMAD2
PDE3A
TMEFF2
BCL2L11
VPS26A
PHTF1
ERG
UGT1A
ADORA2A
SKP2
FBXW7
TSC2
MAGI1
PRKD2
KCNK16
PSMB1
HSPA8
RREB1
PRKCZ
IFNA1
PGM1
PTHLH
EIF4E
KLRK1
TREM2
SUOX
PSMD6
HLA-DRB3
ITGA2B
NR1I2
ANGPT1
EPHA7
ADAR
S100A4
BCR
EIF2AK2
ATP6V0A2
ADAM10
ADCY3
INHBA
HSF1
CPEB2-DT
CTSD
UGT1A10
NRP1
STAT5A
HPSE2
CRYAB
UGT1A8
ORAI1
IKZF1
NOX4
CXCR3
JAK1
ANG
NTRK2
UCHL1
SNAI2
ALDH1L1
GPSM1
EDNRA
GPER1
CD24
ZNF608
DGUOK
PTPRM
PDGFB
MIR200C
EMX2
LPAR3
GCNT1
NANOG
SMAD7
CCN1
MIR203A
HLA-DQA2
IGF2BP3
TBX21
TRPV4
RBM38
LGALS9
NMU
MIR204
XDH
CXCL1
FADD
TRPC6
SGK1
RYR2
VPS33B
IL6ST
TREM1
MCAM
ZEB2
CCND2
ZFP36L1
NDRG1
GLCCI1
ASCL2
IRF5
SLC16A1
MIR15A
VPS13C
LDHA
PRF1
TNFSF13
RPSAP52
TMPRSS2
PCNX2
KAT2B
NR5A1
CLDN1
ATF3
TLE3
ALOX15
MAP3K5
ZFP36
CD247
ZMIZ1
GCH1
CD47
MUC5B
ENPP2
SRSF1
TJP1
GRK2
SYN2
C5
EDNRB
TSC1
CD276
CXCL5
PF4
PHB1
BLTP1
MIR101-1
RAB11FIP2
KCNMA1
FOLH1
HSP90B1
MIR182
PAX3
CD86
SLC26A9
HDAC4
FDX1
FLT4
MERTK
KLF5
ADD1
POR
LMO7
CIITA
DUSP1
MEF2C
SOX4
MAVS
MIR200B
RGS7
CSF3
BAD
RGMA
PRDM5
CPSF2
TLR5
OASL
SLC16A11
RAB5B
ENTPD1
GABRA4
ATG16L1
TNFRSF9
SNAP25
MAPK7
CADM1
GAR1
MIR93
GAA
CXCL9
MARCHF1
KLF6
ICOS
TAC1
HLA-DRB4
ROCK2
ACTN4
SLC29A1
[truncated: 750 more rows]

## Sheet: 1,25-dihydroxyvitamin D
Gene
VDR
HOXA10
CA2
APOA2
AKR1C2
BMP2
PIM1
MAOB
CASP7
STS
MAPK1
AR
TTR
AKR1B1
MAPK10
KDR
PPARG
HSD17B11
BACE1
MAPKAPK2
THRB
GC
ESR1
CHEK1
KIF11
CYP19A1
HSD17B1
ALB
PGR
MMP3
PPIA
CASP3
MMP13
MAPK8
ITGAL
RXRA
MAPK14
EPHB4
ADAM17
NR3C2
HCK
TREM1
DHFR
CFB
ESRRG
SEC14L2
SULT2A1
WAS
ESRRA
ANXA5
SHBG
GSR
PDPK1
SRC
RORA
PLK1
EGFR
F2
PDE4B
TNNC1
PTPN11
CDK2
PPP5C
MDM2
NOS3
MTAP
PDE4D
ADH1B
PLA2G10
DHODH
TYMS
HSPA8
CCNA2
HSP90AA1
HSD11B1
FNTA
ADK
F10
CA1
NR1H4
CES1
DUSP6
LCK
HDAC8
IGF1R
NQO2
PTPN1
NQO1
PNMT
AURKA
GSTP1
CTSB
AKR1C1
GSTA1
CSNK2A1
ADH5
ALDH2
PPARD
PDE5A
CTNNA1
TGFBR1
RBP4
NR1H2
ESR2
MET
AKR1C3
PPARA
TRAPPC3
PDK2
CFD
BCHE
PRKACA
TTPA
ABO
BLVRB
ITK
NR1I3
SULT2B1
IGF1
CNR2
ADORA1
TDP1
GPR55
APEX1
OPRK1
CTSD
NFKB1
STAT3
HSD17B10
NTRK3
KDM1A
PTGS1
CLK4
FPR1
OPRD1
FKBP1A
PRKCA
PRKCD
FPR2
BLM
PDGFRA
PTK2B
CCNE1
S1PR5
PIK3CA
RORC
OPRM1
CHRNB4
TRIM24
CCR1
SCN2A
DUT
SLC6A3
PIK3CB
PDE7A
GLRA1
CACNA1B
MAP3K14
ACACA
AURKB
CCR2
ADAM10
S1PR3
PLAT
CFTR
CDK5
CD38
TMPRSS6
KLF5
HSD11B2
C5AR1
GBA
MARK3
SLC9A1
SPHK1
ABCC1
FPRL2
ADRB1
S1PR2
PTPN2
MAOA
TOP2A
NTSR2
HDAC10
DCUN1D1
SCN3A
HRH4
F7
SCD
PRCP
FBP1
PIK3CD
MC4R
ACACB
IDO1
NAMPT
TLR4
FCGRT
GRIN1
MTOR
NR1I2
GHSR
METAP2
AKT2
PDE3A
XDH
FER
NOTUM
CHRNA1
SERPINE1
AHCY
PIK3R1
CACNA1H
CYP3A4
DRD3
CTSK
EPHX1
TFPI
HDAC2
GCK
TYRO3
METAP1
NTRK1
RXFP1
P2RX7
SLC6A2
CDC25A
NR1H3
HMGCR
CNR1
TBXA2R
GPR18
GSK3B
GSK3A
CCND1
CCNE2
NPC1L1
GRM2
INCENP
TTK
CYP51A1
CCKBR
EZH2
CXCR3
NR3C1
IL6ST
CALCRL
RET
CCNB3
EPHX2
CCNT1
CDK8
REN
AVPR1A
SLC10A2
PGGT1B
HCRTR2
HCRTR1
CSF1R
KIT
PSEN2
KCNH2
FLT1
PDGFRB
FLT4
FLT3
FGFR1
MAPK9
PDE10A
CDC7
BRD4
BRD3
JAK3
ROCK2
CCNC
MMP1
MMP2
LIMK1
MMP7
TACR1
MAP3K11
MAP3K9
CDK1
MCL1
LIMK2
CAMK2D
MTNR1A
MTNR1B
PRKCB
PRKCE
SLC16A1
DGAT1
MAST3
MCHR1
IDH1
CDK4
CCNB1
CCNB2
NCSTN
APH1A
PSEN1
APH1B
PSENEN
CYP17A1
Nos2
ache
CDC25B
RIPK2
CHRM4
Adra2c
Chrm3
CYP1A2

## Sheet: Mutual genes
Gene
MMP7
PRKCB
SHBG
PIK3CB
GSK3B
MMP1
IDO1
MMP3
MDM2
EGFR
CDK2
PIK3R1
ALB
TREM1
CSNK2A1
ITGAL
ACACA
EZH2
ABO
CNR1
MAPK14
STAT3
MCL1
VDR
PTPN1
CNR2
TTR
CCR1
PIK3CA
NOS3
CFTR
TLR4
AR
CES1
CYP3A4
IGF1
ALDH2
HSPA8
GC
CTSB
F2
ESR1
CDK4
PIK3CD
FLT1
NAMPT
MAPK1
PLAT
CXCR3
MAPK8
AKR1B1
ADAM17
PRKACA
NFKB1
REN
P2RX7
CFD
PLK1
CAMK2D
PPARG
MTOR
LCK
CCR2
BLM
ADAM10
PPIA
ANXA5
HSP90AA1
RBP4
EPHX1
CALCRL
HDAC2
SERPINE1
GSK3A
PRKCA
