# Supplementary material for: Integrated bioinformatics and in silico approaches reveal the biological targets and molecular mechanisms of 1,25-dihydroxyvitamin D against COVID-19 and diabetes mellitus
Source: Front Nutr. 2022 Dec 2;9:1060095. doi: 10.3389/fnut.2022.1060095 (PMC9755336; doi:10.3389/fnut.2022.1060095)
Supplement: Supplementary file 1 [file Data_Sheet_1.zip › Table 2.XLSX]

## Sheet: Sheet1
Rank	Name	Score
1	EGFR	262
2	PIK3R1	186
3	PIK3CA	182
4	STAT3	180
5	MAPK1	102
6	ESR1	98
7	HSP90AA1	96
8	LCK	84
9	MTOR	72
10	IGF1	57
11	AR	44
12	NFKB1	33
13	PIK3CB	24
13	PTPN1	24
15	MAPK14	21
16	PRKCA	19
17	PRKCB	14
18	MAPK8	13
19	MDM2	10
20	EZH2	9
21	HSPA8	8
22	PRKACA	7
23	F2	6
24	ADAM17	5
25	NOS3	4
25	MCL1	4
25	MMP1	4
25	GSK3B	4
29	HDAC2	3
29	TLR4	3
29	ALB	3
29	MMP3	3
29	CDK2	3
29	CDK4	3
29	CFTR	3
36	CSNK2A1	2
36	PLAT	2
36	SERPINE1	2
36	FLT1	2
36	TTR	2
36	SHBG	2
36	PPARG	2
36	PIK3CD	2
36	CES1	2
36	CYP3A4	2
36	RBP4	2
47	CNR1	1
47	CNR2	1
47	EPHX1	1
47	TREM1	1
47	GC	1
47	VDR	1
47	GSK3A	1
47	PLK1	1
47	PPIA	1
47	MMP7	1
47	CAMK2D	1
