# Supplementary material for: Integrated bioinformatics and in silico approaches reveal the biological targets and molecular mechanisms of 1,25-dihydroxyvitamin D against COVID-19 and diabetes mellitus
Source: Front Nutr. 2022 Dec 2;9:1060095. doi: 10.3389/fnut.2022.1060095 (PMC9755336; doi:10.3389/fnut.2022.1060095)
Supplement: Supplementary file 1 [file Data_Sheet_1.zip › Table 3.XLSX]

## Sheet: Sheet1
Category	Term	Count	%	PValue	Genes	List Total	Pop Hits	Pop Total	Fold Enrichment	Bonferroni	Benjamini	FDR
GOTERM_BP_DIRECT	GO:0007165~signal transduction	10	66.6667	3.32902e-08	AR, STAT3, MAPK1, IGF1, PIK3CB, PIK3R1, MAPK14, ESR1, EGFR, NFKB1	15	1267	19256	10.1321	2.14054e-05	2.14056e-05	2.04069e-05
GOTERM_BP_DIRECT	GO:0010628~positive regulation of gene expression	7	46.6667	8.69456e-07	AR, STAT3, MAPK1, IGF1, PIK3CB, MAPK14, MTOR	15	513	19256	17.5168	0.000558904	0.000263155	0.000250877
GOTERM_BP_DIRECT	GO:0010592~positive regulation of lamellipodium assembly	4	26.6667	1.22778e-06	HSP90AA1, PIK3CA, PIK3R1, MTOR	15	30	19256	171.164	0.000789153	0.000263155	0.000250877
GOTERM_BP_DIRECT	GO:0051897~positive regulation of protein kinase B signaling	5	33.3333	1.77085e-06	HSP90AA1, PIK3CA, PIK3CB, EGFR, MTOR	15	128	19256	50.1458	0.00113801	0.000284664	0.000271382
GOTERM_BP_DIRECT	GO:0042307~positive regulation of protein import into nucleus	4	26.6667	3.98114e-06	HSP90AA1, MAPK1, PIK3R1, MAPK14	15	44	19256	116.703	0.00255661	0.000456924	0.000435606
GOTERM_BP_DIRECT	GO:0014065~phosphatidylinositol 3-kinase signaling	4	26.6667	4.26368e-06	PIK3CA, IGF1, PIK3CB, PIK3R1	15	45	19256	114.11	0.0027378	0.000456924	0.000435606
GOTERM_BP_DIRECT	GO:0045893~positive regulation of transcription, DNA-templated	7	46.6667	6.01862e-06	AR, STAT3, MAPK1, IGF1, ESR1, EGFR, NFKB1	15	716	19256	12.5505	0.0038625	0.000552853	0.000527059
GOTERM_BP_DIRECT	GO:0045944~positive regulation of transcription from RNA polymerase II promoter	8	53.3333	8.39586e-06	AR, STAT3, IGF1, PIK3R1, MAPK14, ESR1, EGFR, NFKB1	15	1201	19256	8.5511	0.00538401	0.000674817	0.000643333
GOTERM_BP_DIRECT	GO:0030168~platelet activation	4	26.6667	1.24172e-05	PIK3CA, LCK, PIK3CB, MAPK14	15	64	19256	80.2333	0.00795253	0.000887141	0.00084575
GOTERM_BP_DIRECT	GO:0048661~positive regulation of smooth muscle cell proliferation	4	26.6667	1.62724e-05	PIK3CA, IGF1, EGFR, MTOR	15	70	19256	73.3562	0.0104087	0.00104631	0.000997495
GOTERM_BP_DIRECT	GO:0006366~transcription from RNA polymerase II promoter	5	33.3333	2.13556e-05	AR, PIK3R1, MAPK14, ESR1, NFKB1	15	240	19256	26.7444	0.0136379	0.00124833	0.00119009
GOTERM_BP_DIRECT	GO:0030335~positive regulation of cell migration	5	33.3333	2.75046e-05	STAT3, MAPK1, IGF1, PIK3R1, EGFR	15	256	19256	25.0729	0.0175302	0.00147379	0.00140502
GOTERM_BP_DIRECT	GO:0010629~negative regulation of gene expression	5	33.3333	5.66145e-05	PIK3CA, STAT3, IGF1, ESR1, NFKB1	15	308	19256	20.8398	0.0357495	0.00280024	0.00266959
GOTERM_BP_DIRECT	GO:0048009~insulin-like growth factor receptor signaling pathway	3	20	6.63428e-05	AR, IGF1, PIK3R1	15	17	19256	226.541	0.0417627	0.00304703	0.00290487
GOTERM_BP_DIRECT	GO:0035994~response to muscle stretch	3	20	9.25693e-05	PIK3CA, MAPK14, NFKB1	15	20	19256	192.56	0.0577879	0.00396814	0.003783
GOTERM_BP_DIRECT	GO:0016310~phosphorylation	4	26.6667	0.000101298	PIK3CA, STAT3, PIK3CB, MTOR	15	129	19256	39.8057	0.063062	0.00407093	0.00388099
GOTERM_BP_DIRECT	GO:0040014~regulation of multicellular organism growth	3	20	0.000145859	PIK3CA, STAT3, IGF1	15	25	19256	154.048	0.0895297	0.00551689	0.00525949
GOTERM_BP_DIRECT	GO:0046326~positive regulation of glucose import	3	20	0.000358182	IGF1, PIK3R1, MAPK14	15	39	19256	98.7487	0.205746	0.0127951	0.0121981
GOTERM_BP_DIRECT	GO:0043066~negative regulation of apoptotic process	5	33.3333	0.000443026	IGF1, PIK3R1, EGFR, NFKB1, MTOR	15	526	19256	12.2028	0.247932	0.0149929	0.0142934
GOTERM_BP_DIRECT	GO:0048015~phosphatidylinositol-mediated signaling	3	20	0.000543214	PIK3CA, IGF1, PIK3CB	15	48	19256	80.2333	0.294876	0.0173333	0.0165246
GOTERM_BP_DIRECT	GO:0045429~positive regulation of nitric oxide biosynthetic process	3	20	0.000566094	HSP90AA1, ESR1, MTOR	15	49	19256	78.5959	0.30518	0.0173333	0.0165246
GOTERM_BP_DIRECT	GO:0009408~response to heat	3	20	0.000662231	HSP90AA1, IGF1, MTOR	15	53	19256	72.6642	0.346854	0.0193552	0.0184522
GOTERM_BP_DIRECT	GO:0046854~phosphatidylinositol phosphorylation	3	20	0.000739162	PIK3CA, PIK3CB, PIK3R1	15	56	19256	68.7714	0.378399	0.020515	0.0195578
GOTERM_BP_DIRECT	GO:0048146~positive regulation of fibroblast proliferation	3	20	0.000765723	IGF1, ESR1, EGFR	15	57	19256	67.5649	0.388933	0.020515	0.0195578
GOTERM_BP_DIRECT	GO:0043627~response to estrogen	3	20	0.00121869	HSP90AA1, MAPK1, ESR1	15	72	19256	53.4889	0.543469	0.0309753	0.0295302
GOTERM_BP_DIRECT	GO:0000187~activation of MAPK activity	3	20	0.0012525	IGF1, PIK3CB, MAPK14	15	73	19256	52.7562	0.553298	0.0309753	0.0295302
GOTERM_BP_DIRECT	GO:0098586~cellular response to virus	3	20	0.00173259	HSP90AA1, MAPK14, NFKB1	15	86	19256	44.7814	0.672093	0.0412614	0.0393363
GOTERM_BP_DIRECT	GO:0033138~positive regulation of peptidyl-serine phosphorylation	3	20	0.00193714	HSP90AA1, PIK3CA, EGFR	15	91	19256	42.3209	0.712574	0.0444851	0.0424096
GOTERM_BP_DIRECT	GO:0042060~wound healing	3	20	0.00247259	IGF1, EGFR, MTOR	15	103	19256	37.3903	0.79645	0.0548233	0.0522655
GOTERM_BP_DIRECT	GO:0060571~morphogenesis of an epithelial fold	2	13.3333	0.00290524	AR, EGFR	15	4	19256	641.867	0.845998	0.0604621	0.0576411
GOTERM_BP_DIRECT	GO:0050852~T cell receptor signaling pathway	3	20	0.00291497	PIK3CA, LCK, MAPK1	15	112	19256	34.3857	0.846961	0.0604621	0.0576411
GOTERM_BP_DIRECT	GO:0006935~chemotaxis	3	20	0.00350248	MAPK1, PIK3CB, MAPK14	15	123	19256	31.3106	0.895236	0.0703779	0.0670944
GOTERM_BP_DIRECT	GO:0007169~transmembrane receptor protein tyrosine kinase signaling pathway	3	20	0.004021	LCK, PIK3CB, EGFR	15	132	19256	29.1758	0.925034	0.0783486	0.0746931
GOTERM_BP_DIRECT	GO:0071356~cellular response to tumor necrosis factor	3	20	0.00470037	MAPK1, MAPK14, NFKB1	15	143	19256	26.9315	0.951658	0.0888922	0.0847448
GOTERM_BP_DIRECT	GO:0006468~protein phosphorylation	4	26.6667	0.00514522	LCK, MAPK1, PIK3R1, MTOR	15	501	19256	10.2494	0.963736	0.0945251	0.0901149
GOTERM_BP_DIRECT	GO:0060397~JAK-STAT cascade involved in growth hormone signaling pathway	2	13.3333	0.00724841	PTPN1, STAT3	15	10	19256	256.747	0.9907	0.12901	0.122991
GOTERM_BP_DIRECT	GO:0018105~peptidyl-serine phosphorylation	3	20	0.00742361	MAPK1, MAPK14, MTOR	15	181	19256	21.2773	0.991697	0.12901	0.122991
GOTERM_BP_DIRECT	GO:0030518~intracellular steroid hormone receptor signaling pathway	2	13.3333	0.00797056	AR, ESR1	15	11	19256	233.406	0.994175	0.13487	0.128578
GOTERM_BP_DIRECT	GO:0043276~anoikis	2	13.3333	0.00869222	PIK3CA, MTOR	15	12	19256	213.956	0.996352	0.139727	0.133208
GOTERM_BP_DIRECT	GO:0061051~positive regulation of cell growth involved in cardiac muscle cell development	2	13.3333	0.00869222	IGF1, MTOR	15	12	19256	213.956	0.996352	0.139727	0.133208
GOTERM_BP_DIRECT	GO:0043568~positive regulation of insulin-like growth factor receptor signaling pathway	2	13.3333	0.0094134	AR, IGF1	15	13	19256	197.497	0.997715	0.144115	0.137391
GOTERM_BP_DIRECT	GO:0060396~growth hormone receptor signaling pathway	2	13.3333	0.0094134	STAT3, PIK3R1	15	13	19256	197.497	0.997715	0.144115	0.137391
GOTERM_BP_DIRECT	GO:0050821~protein stabilization	3	20	0.0108022	HSP90AA1, IGF1, PIK3R1	15	220	19256	17.5055	0.999073	0.151724	0.144645
GOTERM_BP_DIRECT	GO:0046626~regulation of insulin receptor signaling pathway	2	13.3333	0.0108543	PTPN1, PIK3R1	15	15	19256	171.164	0.999104	0.151724	0.144645
GOTERM_BP_DIRECT	GO:0010831~positive regulation of myotube differentiation	2	13.3333	0.0108543	MAPK14, MTOR	15	15	19256	171.164	0.999104	0.151724	0.144645
GOTERM_BP_DIRECT	GO:0016242~negative regulation of macroautophagy	2	13.3333	0.0108543	PIK3CA, MTOR	15	15	19256	171.164	0.999104	0.151724	0.144645
GOTERM_BP_DIRECT	GO:0030278~regulation of ossification	2	13.3333	0.011574	MAPK1, MAPK14	15	16	19256	160.467	0.999439	0.158342	0.150955
GOTERM_BP_DIRECT	GO:0045945~positive regulation of transcription from RNA polymerase III promoter	2	13.3333	0.013012	AR, MTOR	15	18	19256	142.637	0.99978	0.170749	0.162782
GOTERM_BP_DIRECT	GO:0060749~mammary gland alveolus development	2	13.3333	0.013012	AR, ESR1	15	18	19256	142.637	0.99978	0.170749	0.162782
GOTERM_BP_DIRECT	GO:0071391~cellular response to estrogen stimulus	2	13.3333	0.0137302	AR, ESR1	15	19	19256	135.13	0.999862	0.176571	0.168333
GOTERM_BP_DIRECT	GO:0036092~phosphatidylinositol-3-phosphate biosynthetic process	2	13.3333	0.0151653	PIK3CA, PIK3CB	15	21	19256	122.26	0.999946	0.189115	0.180291
GOTERM_BP_DIRECT	GO:0030520~intracellular estrogen receptor signaling pathway	2	13.3333	0.0158821	AR, ESR1	15	22	19256	116.703	0.999966	0.189115	0.180291
GOTERM_BP_DIRECT	GO:1903076~regulation of protein localization to plasma membrane	2	13.3333	0.0158821	AR, PIK3R1	15	22	19256	116.703	0.999966	0.189115	0.180291
GOTERM_BP_DIRECT	GO:0038083~peptidyl-tyrosine autophosphorylation	2	13.3333	0.0158821	LCK, EGFR	15	22	19256	116.703	0.999966	0.189115	0.180291
GOTERM_BP_DIRECT	GO:0060252~positive regulation of glial cell proliferation	2	13.3333	0.0165984	EGFR, MTOR	15	23	19256	111.629	0.999979	0.194051	0.184997
GOTERM_BP_DIRECT	GO:0045821~positive regulation of glycolytic process	2	13.3333	0.0173142	IGF1, MTOR	15	24	19256	106.978	0.999987	0.198805	0.189529
GOTERM_BP_DIRECT	GO:0051000~positive regulation of nitric-oxide synthase activity	2	13.3333	0.0187445	PIK3CB, ESR1	15	26	19256	98.7487	0.999995	0.211451	0.201585
GOTERM_BP_DIRECT	GO:0007166~cell surface receptor signaling pathway	3	20	0.0200694	MAPK1, MAPK14, EGFR	15	305	19256	12.6269	0.999998	0.222494	0.212113
GOTERM_BP_DIRECT	GO:0042327~positive regulation of phosphorylation	2	13.3333	0.0223115	AR, EGFR	15	31	19256	82.8215	1	0.239105	0.22795
GOTERM_BP_DIRECT	GO:0032148~activation of protein kinase B activity	2	13.3333	0.0223115	IGF1, MTOR	15	31	19256	82.8215	1	0.239105	0.22795
GOTERM_BP_DIRECT	GO:0060045~positive regulation of cardiac muscle cell proliferation	2	13.3333	0.023735	MAPK1, MAPK14	15	33	19256	77.802	1	0.249505	0.237864
GOTERM_BP_DIRECT	GO:0045648~positive regulation of erythrocyte differentiation	2	13.3333	0.024446	STAT3, MAPK14	15	34	19256	75.5137	1	0.249505	0.237864
GOTERM_BP_DIRECT	GO:0051973~positive regulation of telomerase activity	2	13.3333	0.024446	HSP90AA1, MAPK1	15	34	19256	75.5137	1	0.249505	0.237864
GOTERM_BP_DIRECT	GO:0030522~intracellular receptor signaling pathway	2	13.3333	0.0251565	AR, STAT3	15	35	19256	73.3562	1	0.252745	0.240953
GOTERM_BP_DIRECT	GO:2001237~negative regulation of extrinsic apoptotic signaling pathway	2	13.3333	0.0265762	AR, IGF1	15	37	19256	69.391	1	0.256628	0.244655
GOTERM_BP_DIRECT	GO:0034614~cellular response to reactive oxygen species	2	13.3333	0.0265762	MAPK1, EGFR	15	37	19256	69.391	1	0.256628	0.244655
GOTERM_BP_DIRECT	GO:0031663~lipopolysaccharide-mediated signaling pathway	2	13.3333	0.0279938	MAPK1, MAPK14	15	39	19256	65.8325	1	0.256628	0.244655
GOTERM_BP_DIRECT	GO:0042220~response to cocaine	2	13.3333	0.0279938	HSP90AA1, MTOR	15	39	19256	65.8325	1	0.256628	0.244655
GOTERM_BP_DIRECT	GO:0030316~osteoclast differentiation	2	13.3333	0.0294096	PIK3R1, MAPK14	15	41	19256	62.6211	1	0.256628	0.244655
GOTERM_BP_DIRECT	GO:0031295~T cell costimulation	2	13.3333	0.0294096	PIK3CA, LCK	15	41	19256	62.6211	1	0.256628	0.244655
GOTERM_BP_DIRECT	GO:0071276~cellular response to cadmium ion	2	13.3333	0.0294096	MAPK1, EGFR	15	41	19256	62.6211	1	0.256628	0.244655
GOTERM_BP_DIRECT	GO:0071392~cellular response to estradiol stimulus	2	13.3333	0.0301168	ESR1, EGFR	15	42	19256	61.1302	1	0.256628	0.244655
GOTERM_BP_DIRECT	GO:0030217~T cell differentiation	2	13.3333	0.0301168	LCK, PIK3R1	15	42	19256	61.1302	1	0.256628	0.244655
GOTERM_BP_DIRECT	GO:0000122~negative regulation of transcription from RNA polymerase II promoter	4	26.6667	0.0303387	AR, STAT3, ESR1, NFKB1	15	967	19256	5.31017	1	0.256628	0.244655
GOTERM_BP_DIRECT	GO:0006357~regulation of transcription from RNA polymerase II promoter	5	33.3333	0.0307179	AR, STAT3, MAPK14, ESR1, NFKB1	15	1721	19256	3.72961	1	0.256628	0.244655
GOTERM_BP_DIRECT	GO:0097009~energy homeostasis	2	13.3333	0.0308235	PIK3CA, STAT3	15	43	19256	59.7085	1	0.256628	0.244655
GOTERM_BP_DIRECT	GO:0060048~cardiac muscle contraction	2	13.3333	0.0315297	PIK3CA, MTOR	15	44	19256	58.3515	1	0.256628	0.244655
GOTERM_BP_DIRECT	GO:0061098~positive regulation of protein tyrosine kinase activity	2	13.3333	0.0315297	PTPN1, EGFR	15	44	19256	58.3515	1	0.256628	0.244655
GOTERM_BP_DIRECT	GO:0048863~stem cell differentiation	2	13.3333	0.0315297	MAPK14, ESR1	15	44	19256	58.3515	1	0.256628	0.244655
GOTERM_BP_DIRECT	GO:0043407~negative regulation of MAP kinase activity	2	13.3333	0.0322354	PTPN1, PIK3CB	15	45	19256	57.0548	1	0.259092	0.247004
GOTERM_BP_DIRECT	GO:0034198~cellular response to amino acid starvation	2	13.3333	0.0329407	MAPK1, MTOR	15	46	19256	55.8145	1	0.261492	0.249292
GOTERM_BP_DIRECT	GO:0006954~inflammatory response	3	20	0.0349106	STAT3, NFKB1, MTOR	15	411	19256	9.37032	1	0.268327	0.255808
GOTERM_BP_DIRECT	GO:0007173~epidermal growth factor receptor signaling pathway	2	13.3333	0.0350536	PIK3CA, EGFR	15	49	19256	52.3973	1	0.268327	0.255808
GOTERM_BP_DIRECT	GO:0050673~epithelial cell proliferation	2	13.3333	0.0350536	AR, EGFR	15	49	19256	52.3973	1	0.268327	0.255808
GOTERM_BP_DIRECT	GO:0043491~protein kinase B signaling	2	13.3333	0.0378641	PIK3CA, IGF1	15	53	19256	48.4428	1	0.286431	0.273067
GOTERM_BP_DIRECT	GO:0010507~negative regulation of autophagy	2	13.3333	0.0385656	STAT3, MTOR	15	54	19256	47.5457	1	0.288345	0.274892
GOTERM_BP_DIRECT	GO:0070371~ERK1 and ERK2 cascade	2	13.3333	0.0392666	MAPK1, IGF1	15	55	19256	46.6812	1	0.290212	0.276671
GOTERM_BP_DIRECT	GO:0014823~response to activity	2	13.3333	0.0399671	PIK3CA, MTOR	15	56	19256	45.8476	1	0.292032	0.278407
GOTERM_BP_DIRECT	GO:1903078~positive regulation of protein localization to plasma membrane	2	13.3333	0.0406671	PIK3R1, EGFR	15	57	19256	45.0433	1	0.293808	0.2801
GOTERM_BP_DIRECT	GO:0035556~intracellular signal transduction	3	20	0.0411906	LCK, MAPK1, MAPK14	15	450	19256	8.55822	1	0.294284	0.280553
GOTERM_BP_DIRECT	GO:0071230~cellular response to amino acid stimulus	2	13.3333	0.0420657	EGFR, MTOR	15	59	19256	43.5164	1	0.297234	0.283366
GOTERM_BP_DIRECT	GO:0008286~insulin receptor signaling pathway	2	13.3333	0.0427643	PTPN1, PIK3R1	15	60	19256	42.7911	1	0.298885	0.284941
GOTERM_BP_DIRECT	GO:0007611~learning or memory	2	13.3333	0.046946	MAPK1, EGFR	15	66	19256	38.901	1	0.324584	0.30944
GOTERM_BP_DIRECT	GO:0006006~glucose metabolic process	2	13.3333	0.0476413	PIK3CA, MAPK14	15	67	19256	38.3204	1	0.325887	0.310682
GOTERM_BP_DIRECT	GO:0018107~peptidyl-threonine phosphorylation	2	13.3333	0.0504178	MAPK1, MTOR	15	71	19256	36.1615	1	0.341249	0.325327
GOTERM_BP_DIRECT	GO:0050679~positive regulation of epithelial cell proliferation	2	13.3333	0.0511107	IGF1, EGFR	15	72	19256	35.6593	1	0.342335	0.326363
GOTERM_BP_DIRECT	GO:0032868~response to insulin	2	13.3333	0.0545684	MAPK14, MTOR	15	77	19256	33.3437	1	0.361727	0.34485
GOTERM_BP_DIRECT	GO:0045727~positive regulation of translation	2	13.3333	0.0587022	MAPK1, MTOR	15	83	19256	30.9333	1	0.382419	0.364577
GOTERM_BP_DIRECT	GO:0008284~positive regulation of cell proliferation	3	20	0.0588794	AR, IGF1, EGFR	15	549	19256	7.01494	1	0.382419	0.364577
GOTERM_BP_DIRECT	GO:0000902~cell morphogenesis	2	13.3333	0.0607628	MAPK14, EGFR	15	86	19256	29.8543	1	0.390705	0.372476
GOTERM_BP_DIRECT	GO:0071260~cellular response to mechanical stimulus	2	13.3333	0.0614487	EGFR, NFKB1	15	87	19256	29.5111	1	0.391203	0.372951
GOTERM_BP_DIRECT	GO:0035264~multicellular organism growth	2	13.3333	0.0635037	AR, MTOR	15	90	19256	28.5274	1	0.400323	0.381645
GOTERM_BP_DIRECT	GO:0030307~positive regulation of cell growth	2	13.3333	0.0648714	EGFR, MTOR	15	92	19256	27.9072	1	0.404974	0.386079
GOTERM_BP_DIRECT	GO:0050731~positive regulation of peptidyl-tyrosine phosphorylation	2	13.3333	0.0669195	IGF1, MTOR	15	95	19256	27.026	1	0.413742	0.394439
GOTERM_BP_DIRECT	GO:0006915~apoptotic process	3	20	0.0702913	MAPK1, MAPK14, NFKB1	15	607	19256	6.34465	1	0.430451	0.410367
GOTERM_BP_DIRECT	GO:0006606~protein import into nucleus	2	13.3333	0.0723606	STAT3, PIK3R1	15	103	19256	24.9269	1	0.438942	0.418463
GOTERM_BP_DIRECT	GO:0032760~positive regulation of tumor necrosis factor production	2	13.3333	0.0757463	STAT3, PIK3R1	15	108	19256	23.7728	1	0.454994	0.433766
GOTERM_BP_DIRECT	GO:0090263~positive regulation of canonical Wnt signaling pathway	2	13.3333	0.0764221	EGFR, NFKB1	15	109	19256	23.5547	1	0.454994	0.433766
GOTERM_BP_DIRECT	GO:0008584~male gonad development	2	13.3333	0.0784466	AR, ESR1	15	112	19256	22.9238	1	0.458556	0.437162
GOTERM_BP_DIRECT	GO:0032355~response to estradiol	2	13.3333	0.0784466	STAT3, ESR1	15	112	19256	22.9238	1	0.458556	0.437162
GOTERM_BP_DIRECT	GO:0000165~MAPK cascade	2	13.3333	0.0891748	AR, EGFR	15	128	19256	20.0583	1	0.516571	0.49247
GOTERM_BP_DIRECT	GO:0050853~B cell receptor signaling pathway	2	13.3333	0.0911733	LCK, MAPK1	15	131	19256	19.599	1	0.523433	0.499011
GOTERM_BP_DIRECT	GO:0018108~peptidyl-tyrosine phosphorylation	2	13.3333	0.096483	LCK, EGFR	15	139	19256	18.471	1	0.549014	0.523399
