# Supplementary material for: Integrated bioinformatics and in silico approaches reveal the biological targets and molecular mechanisms of 1,25-dihydroxyvitamin D against COVID-19 and diabetes mellitus
Source: Front Nutr. 2022 Dec 2;9:1060095. doi: 10.3389/fnut.2022.1060095 (PMC9755336; doi:10.3389/fnut.2022.1060095)
Supplement: Supplementary file 1 [file Data_Sheet_1.zip › Table 4.XLSX]

## Sheet: Sheet1
Category	Term	Count	%	PValue	Genes	List Total	Pop Hits	Pop Total	Fold Enrichment	Bonferroni	Benjamini	FDR
GOTERM_CC_DIRECT	GO:0032991~macromolecular complex	7	46.6667	3.80749e-06	PTPN1, AR, HSP90AA1, MAPK1, PIK3R1, ESR1, EGFR	15	703	20472	13.5898	0.000414931	0.000303017	0.000277997
GOTERM_CC_DIRECT	GO:0005829~cytosol	13	86.6667	6.8891e-06	PTPN1, HSP90AA1, STAT3, PIK3CB, PIK3R1, MAPK14, ESR1, MTOR, NFKB1, AR, PIK3CA, LCK, MAPK1	15	5477	20472	3.23944	0.000750632	0.000303017	0.000277997
GOTERM_CC_DIRECT	GO:0005737~cytoplasm	13	86.6667	8.33991e-06	PTPN1, HSP90AA1, STAT3, PIK3CB, PIK3R1, MAPK14, ESR1, EGFR, MTOR, NFKB1, AR, PIK3CA, MAPK1	15	5570	20472	3.18535	0.000908641	0.000303017	0.000277997
GOTERM_CC_DIRECT	GO:0005943~phosphatidylinositol 3-kinase complex, class IA	3	20	1.55914e-05	PIK3CA, PIK3CB, PIK3R1	15	9	20472	454.933	0.00169804	0.000424867	0.000389786
GOTERM_CC_DIRECT	GO:0005942~phosphatidylinositol 3-kinase complex	3	20	9.95381e-05	PIK3CA, PIK3CB, PIK3R1	15	22	20472	186.109	0.0107915	0.00216993	0.00199076
GOTERM_CC_DIRECT	GO:0005886~plasma membrane	11	73.3333	0.000310779	PTPN1, AR, HSP90AA1, PIK3CA, LCK, STAT3, MAPK1, PIK3CB, PIK3R1, ESR1, EGFR	15	5066	20472	2.96344	0.0333127	0.00564582	0.00517965
GOTERM_CC_DIRECT	GO:0005634~nucleus	11	73.3333	0.00122936	AR, HSP90AA1, STAT3, MAPK1, PIK3CB, PIK3R1, MAPK14, ESR1, EGFR, NFKB1, MTOR	15	5930	20472	2.53167	0.125483	0.0191429	0.0175623
GOTERM_CC_DIRECT	GO:0005654~nucleoplasm	9	60	0.00183875	AR, HSP90AA1, STAT3, MAPK1, PIK3CB, MAPK14, ESR1, NFKB1, MTOR	15	3939	20472	3.11835	0.181767	0.0250529	0.0229843
GOTERM_CC_DIRECT	GO:0034774~secretory granule lumen	3	20	0.0027238	HSP90AA1, MAPK14, NFKB1	15	115	20472	35.6035	0.257178	0.0329882	0.0302644
GOTERM_CC_DIRECT	GO:1904813~ficolin-1-rich granule lumen	3	20	0.00315772	HSP90AA1, MAPK1, MAPK14	15	124	20472	33.0194	0.291593	0.0344192	0.0315772
GOTERM_CC_DIRECT	GO:0016020~membrane	7	46.6667	0.00454236	HSP90AA1, PIK3CA, PIK3CB, PIK3R1, ESR1, EGFR, MTOR	15	2547	20472	3.75092	0.391188	0.0450107	0.0412942
GOTERM_CC_DIRECT	GO:0048471~perinuclear region of cytoplasm	4	26.6667	0.0138018	HSP90AA1, PIK3CA, PIK3R1, EGFR	15	763	20472	7.15491	0.780163	0.125366	0.115015
GOTERM_CC_DIRECT	GO:0098978~glutamatergic synapse	3	20	0.0260717	STAT3, MAPK14, MTOR	15	373	20472	10.9769	0.943838	0.218601	0.200551
GOTERM_CC_DIRECT	GO:0000785~chromatin	4	26.6667	0.032593	AR, STAT3, ESR1, NFKB1	15	1057	20472	5.16481	0.972998	0.25376	0.232807
GOTERM_CC_DIRECT	GO:0005576~extracellular region	5	33.3333	0.0497154	HSP90AA1, MAPK1, IGF1, MAPK14, NFKB1	15	2127	20472	3.20827	0.996145	0.361266	0.331436
GOTERM_CC_DIRECT	GO:0005739~mitochondrion	4	26.6667	0.0701977	HSP90AA1, MAPK1, MAPK14, NFKB1	15	1437	20472	3.79903	0.999641	0.478222	0.438736
