# Supplementary material for: Integrated bioinformatics and in silico approaches reveal the biological targets and molecular mechanisms of 1,25-dihydroxyvitamin D against COVID-19 and diabetes mellitus
Source: Front Nutr. 2022 Dec 2;9:1060095. doi: 10.3389/fnut.2022.1060095 (PMC9755336; doi:10.3389/fnut.2022.1060095)
Supplement: Supplementary file 1 [file Data_Sheet_1.zip › Table 5.XLSX]

## Sheet: Sheet1
Category	Term	Count	%	PValue	Genes	List Total	Pop Hits	Pop Total	Fold Enrichment	Bonferroni	Benjamini	FDR
GOTERM_MF_DIRECT	GO:0019903~protein phosphatase binding	6	40	5.12051e-09	HSP90AA1, LCK, STAT3, PIK3R1, MAPK14, EGFR	15	93	18811	80.9075	7.1175e-07	7.1175e-07	5.68376e-07
GOTERM_MF_DIRECT	GO:0019899~enzyme binding	6	40	6.40687e-06	PTPN1, AR, MAPK14, ESR1, EGFR, NFKB1	15	390	18811	19.2933	0.000890161	0.000368791	0.000294502
GOTERM_MF_DIRECT	GO:0004879~RNA polymerase II transcription factor activity, ligand-activated sequence-specific DNA binding	4	26.6667	7.95952e-06	AR, STAT3, PIK3R1, ESR1	15	54	18811	92.8938	0.00110577	0.000368791	0.000294502
GOTERM_MF_DIRECT	GO:0030235~nitric-oxide synthase regulator activity	3	20	1.84621e-05	HSP90AA1, ESR1, EGFR	15	9	18811	418.022	0.00256296	0.000513657	0.000410187
GOTERM_MF_DIRECT	GO:0016301~kinase activity	5	33.3333	1.84769e-05	PIK3CA, PIK3CB, PIK3R1, EGFR, MTOR	15	226	18811	27.7448	0.00256501	0.000513657	0.000410187
GOTERM_MF_DIRECT	GO:0019901~protein kinase binding	6	40	2.34804e-05	PTPN1, LCK, STAT3, ESR1, EGFR, MTOR	15	510	18811	14.7537	0.0032585	0.000543964	0.000434388
GOTERM_MF_DIRECT	GO:0043560~insulin receptor substrate binding	3	20	3.38039e-05	PIK3CA, PIK3CB, PIK3R1	15	12	18811	313.517	0.0046878	0.000671249	0.000536034
GOTERM_MF_DIRECT	GO:0051117~ATPase binding	4	26.6667	4.09344e-05	AR, LCK, ESR1, EGFR	15	93	18811	53.9384	0.00567384	0.000711235	0.000567965
GOTERM_MF_DIRECT	GO:0005524~ATP binding	8	53.3333	5.07009e-05	HSP90AA1, PIK3CA, LCK, MAPK1, PIK3CB, MAPK14, EGFR, MTOR	15	1544	18811	6.49775	0.00702283	0.000783047	0.000625311
GOTERM_MF_DIRECT	GO:0042802~identical protein binding	8	53.3333	9.86523e-05	HSP90AA1, LCK, STAT3, MAPK1, ESR1, EGFR, NFKB1, MTOR	15	1712	18811	5.86012	0.0136197	0.00137127	0.00109504
GOTERM_MF_DIRECT	GO:0005158~insulin receptor binding	3	20	0.000140642	PTPN1, IGF1, PIK3R1	15	24	18811	156.758	0.0193608	0.00177721	0.00141921
GOTERM_MF_DIRECT	GO:0008134~transcription factor binding	4	26.6667	0.000449585	AR, STAT3, PIK3R1, ESR1	15	209	18811	24.0013	0.0605929	0.00511064	0.00408116
GOTERM_MF_DIRECT	GO:0001223~transcription coactivator binding	3	20	0.000477974	AR, ESR1, NFKB1	15	44	18811	85.5045	0.0642943	0.00511064	0.00408116
GOTERM_MF_DIRECT	GO:0001784~phosphotyrosine binding	3	20	0.000545488	LCK, MAPK1, PIK3R1	15	47	18811	80.0468	0.0730387	0.00541591	0.00432494
GOTERM_MF_DIRECT	GO:0003677~DNA binding	6	40	0.00176062	AR, STAT3, MAPK1, PIK3R1, ESR1, NFKB1	15	1286	18811	5.85101	0.21725	0.016315	0.0130286
GOTERM_MF_DIRECT	GO:0004674~protein serine/threonine kinase activity	4	26.6667	0.00275525	PIK3CA, MAPK1, MAPK14, MTOR	15	392	18811	12.7966	0.318533	0.0239362	0.0191145
GOTERM_MF_DIRECT	GO:0005515~protein binding	15	100	0.00341085	PTPN1, HSP90AA1, STAT3, PIK3CB, PIK3R1, IGF1, MAPK14, ESR1, EGFR, MTOR, NFKB1, AR, PIK3CA, LCK, MAPK1	15	12539	18811	1.5002	0.378064	0.0278887	0.0222709
GOTERM_MF_DIRECT	GO:0035004~phosphatidylinositol 3-kinase activity	2	13.3333	0.00371609	PIK3CA, PIK3CB	15	5	18811	501.627	0.40399	0.0286964	0.0229159
GOTERM_MF_DIRECT	GO:0003682~chromatin binding	4	26.6667	0.00451258	AR, ESR1, EGFR, NFKB1	15	467	18811	10.7415	0.466698	0.0325034	0.0259559
GOTERM_MF_DIRECT	GO:0001228~transcriptional activator activity, RNA polymerase II transcription regulatory region sequence-specific binding	4	26.6667	0.00467674	AR, STAT3, ESR1, NFKB1	15	473	18811	10.6052	0.478785	0.0325034	0.0259559
GOTERM_MF_DIRECT	GO:0035005~1-phosphatidylinositol-4-phosphate 3-kinase activity	2	13.3333	0.00519893	PIK3CA, PIK3CB	15	7	18811	358.305	0.515451	0.0328478	0.026231
GOTERM_MF_DIRECT	GO:0046934~phosphatidylinositol-4,5-bisphosphate 3-kinase activity	2	13.3333	0.00519893	PIK3CA, PIK3CB	15	7	18811	358.305	0.515451	0.0328478	0.026231
GOTERM_MF_DIRECT	GO:0052812~phosphatidylinositol-3,4-bisphosphate 5-kinase activity	2	13.3333	0.00667972	PIK3CA, PIK3CB	15	9	18811	278.681	0.606075	0.0403687	0.0322369
GOTERM_MF_DIRECT	GO:0003700~transcription factor activity, sequence-specific DNA binding	4	26.6667	0.00725715	AR, STAT3, ESR1, NFKB1	15	554	18811	9.05463	0.636662	0.0412516	0.0329419
GOTERM_MF_DIRECT	GO:0016303~1-phosphatidylinositol-3-kinase activity	2	13.3333	0.00741935	PIK3CA, PIK3CB	15	10	18811	250.813	0.644821	0.0412516	0.0329419
GOTERM_MF_DIRECT	GO:0052742~phosphatidylinositol kinase activity	2	13.3333	0.00889707	PIK3CA, PIK3CB	15	12	18811	209.011	0.711259	0.0475651	0.0379836
GOTERM_MF_DIRECT	GO:0005159~insulin-like growth factor receptor binding	2	13.3333	0.0118464	IGF1, PIK3R1	15	16	18811	156.758	0.80919	0.0588088	0.0469625
GOTERM_MF_DIRECT	GO:0004707~MAP kinase activity	2	13.3333	0.0118464	MAPK1, MAPK14	15	16	18811	156.758	0.80919	0.0588088	0.0469625
GOTERM_MF_DIRECT	GO:0000976~transcription regulatory region sequence-specific DNA binding	3	20	0.0131231	AR, STAT3, NFKB1	15	238	18811	15.8076	0.840575	0.0617067	0.0492765
GOTERM_MF_DIRECT	GO:0004708~MAP kinase kinase activity	2	13.3333	0.013318	MAPK1, MAPK14	15	18	18811	139.341	0.844893	0.0617067	0.0492765
GOTERM_MF_DIRECT	GO:0043548~phosphatidylinositol 3-kinase binding	2	13.3333	0.0169881	LCK, PIK3R1	15	23	18811	109.049	0.9076	0.0761724	0.0608283
GOTERM_MF_DIRECT	GO:0005496~steroid binding	2	13.3333	0.0221049	AR, ESR1	15	30	18811	83.6044	0.955268	0.0960183	0.0766765
GOTERM_MF_DIRECT	GO:0004672~protein kinase activity	3	20	0.0313987	MAPK14, EGFR, MTOR	15	379	18811	9.92665	0.988138	0.132255	0.105614
GOTERM_MF_DIRECT	GO:0005102~receptor binding	3	20	0.034037	AR, LCK, STAT3	15	396	18811	9.50051	0.991881	0.139151	0.111121
GOTERM_MF_DIRECT	GO:0000978~RNA polymerase II core promoter proximal region sequence-specific DNA binding	4	26.6667	0.0563712	AR, STAT3, ESR1, NFKB1	15	1207	18811	4.15598	0.999686	0.223874	0.178777
GOTERM_MF_DIRECT	GO:0008013~beta-catenin binding	2	13.3333	0.0649601	AR, ESR1	15	90	18811	27.8681	0.999912	0.244085	0.194917
GOTERM_MF_DIRECT	GO:0000981~RNA polymerase II transcription factor activity, sequence-specific DNA binding	4	26.6667	0.0649722	AR, STAT3, ESR1, NFKB1	15	1279	18811	3.92202	0.999912	0.244085	0.194917
GOTERM_MF_DIRECT	GO:0004713~protein tyrosine kinase activity	2	13.3333	0.0809204	LCK, EGFR	15	113	18811	22.1959	0.999992	0.290754	0.232185
GOTERM_MF_DIRECT	GO:0004714~transmembrane receptor protein tyrosine kinase activity	2	13.3333	0.0829835	LCK, EGFR	15	116	18811	21.6218	0.999994	0.290754	0.232185
GOTERM_MF_DIRECT	GO:0003690~double-stranded DNA binding	2	13.3333	0.0836702	MAPK1, EGFR	15	117	18811	21.437	0.999995	0.290754	0.232185
