# Supplementary material for: Integrated bioinformatics and in silico approaches reveal the biological targets and molecular mechanisms of 1,25-dihydroxyvitamin D against COVID-19 and diabetes mellitus
Source: Front Nutr. 2022 Dec 2;9:1060095. doi: 10.3389/fnut.2022.1060095 (PMC9755336; doi:10.3389/fnut.2022.1060095)
Supplement: Supplementary file 1 [file Data_Sheet_1.zip › Table 6.XLSX]

## Sheet: Sheet1
Category	Term	Count	%	PValue	Genes	List Total	Pop Hits	Pop Total	Fold Enrichment	Bonferroni	Benjamini	FDR
KEGG_PATHWAY	hsa05235:PD-L1 expression and PD-1 checkpoint pathway in cancer	10	66.6667	2.76451e-15	PIK3CA, LCK, STAT3, MAPK1, PIK3CB, PIK3R1, MAPK14, EGFR, NFKB1, MTOR	15	89	8156	61.0936	4.60743e-13	4.58909e-13	1.4099e-13
KEGG_PATHWAY	hsa05215:Prostate cancer	10	66.6667	6.18496e-15	AR, HSP90AA1, PIK3CA, MAPK1, IGF1, PIK3CB, PIK3R1, EGFR, NFKB1, MTOR	15	97	8156	56.055	1.03206e-12	5.13352e-13	1.57717e-13
KEGG_PATHWAY	hsa05207:Chemical carcinogenesis - receptor activation	11	73.3333	1.04322e-13	AR, HSP90AA1, PIK3CA, STAT3, MAPK1, PIK3CB, PIK3R1, ESR1, EGFR, NFKB1, MTOR	15	212	8156	28.2126	1.73239e-11	5.77247e-12	1.77347e-12
KEGG_PATHWAY	hsa01522:Endocrine resistance	9	60	9.20387e-13	PIK3CA, MAPK1, IGF1, PIK3CB, PIK3R1, MAPK14, ESR1, EGFR, MTOR	15	98	8156	49.9347	1.52782e-10	3.81961e-11	1.17349e-11
KEGG_PATHWAY	hsa04066:HIF-1 signaling pathway	9	60	2.20577e-12	PIK3CA, STAT3, MAPK1, IGF1, PIK3CB, PIK3R1, EGFR, NFKB1, MTOR	15	109	8156	44.8954	3.66161e-10	7.32316e-11	2.24989e-11
KEGG_PATHWAY	hsa05205:Proteoglycans in cancer	10	66.6667	6.03962e-12	PIK3CA, STAT3, MAPK1, IGF1, PIK3CB, PIK3R1, MAPK14, ESR1, EGFR, MTOR	15	205	8156	26.5236	1.00258e-09	1.67096e-10	5.13368e-11
KEGG_PATHWAY	hsa04917:Prolactin signaling pathway	8	53.3333	8.25774e-12	PIK3CA, STAT3, MAPK1, PIK3CB, PIK3R1, MAPK14, ESR1, NFKB1	15	70	8156	62.141	1.37078e-09	1.95826e-10	6.01635e-11
KEGG_PATHWAY	hsa05212:Pancreatic cancer	8	53.3333	1.49912e-11	PIK3CA, STAT3, MAPK1, PIK3CB, PIK3R1, EGFR, NFKB1, MTOR	15	76	8156	57.2351	2.48854e-09	3.11068e-10	9.55691e-11
KEGG_PATHWAY	hsa01521:EGFR tyrosine kinase inhibitor resistance	8	53.3333	1.98324e-11	PIK3CA, STAT3, MAPK1, IGF1, PIK3CB, PIK3R1, EGFR, MTOR	15	79	8156	55.0616	3.29217e-09	3.65797e-10	1.12384e-10
KEGG_PATHWAY	hsa05200:Pathways in cancer	12	80	2.45468e-11	AR, HSP90AA1, PIK3CA, STAT3, MAPK1, IGF1, PIK3CB, PIK3R1, ESR1, EGFR, NFKB1, MTOR	15	531	8156	12.2878	4.07477e-09	4.07477e-10	1.25189e-10
KEGG_PATHWAY	hsa04935:Growth hormone synthesis, secretion and action	8	53.3333	3.71798e-10	PIK3CA, STAT3, MAPK1, IGF1, PIK3CB, PIK3R1, MAPK14, MTOR	15	119	8156	36.5535	6.17185e-08	5.61077e-09	1.72379e-09
KEGG_PATHWAY	hsa05221:Acute myeloid leukemia	7	46.6667	6.97551e-10	PIK3CA, STAT3, MAPK1, PIK3CB, PIK3R1, NFKB1, MTOR	15	67	8156	56.808	1.15793e-07	9.15409e-09	2.8124e-09
KEGG_PATHWAY	hsa04068:FoxO signaling pathway	8	53.3333	7.33987e-10	PIK3CA, STAT3, MAPK1, IGF1, PIK3CB, PIK3R1, MAPK14, EGFR	15	131	8156	33.2051	1.21842e-07	9.15409e-09	2.8124e-09
KEGG_PATHWAY	hsa05163:Human cytomegalovirus infection	9	60	7.72032e-10	PIK3CA, STAT3, MAPK1, PIK3CB, PIK3R1, MAPK14, EGFR, NFKB1, MTOR	15	225	8156	21.7493	1.28157e-07	9.15409e-09	2.8124e-09
KEGG_PATHWAY	hsa05214:Glioma	7	46.6667	1.39796e-09	PIK3CA, MAPK1, IGF1, PIK3CB, PIK3R1, EGFR, MTOR	15	75	8156	50.7484	2.32062e-07	1.54708e-08	4.75307e-09
KEGG_PATHWAY	hsa05224:Breast cancer	8	53.3333	1.65402e-09	PIK3CA, MAPK1, IGF1, PIK3CB, PIK3R1, ESR1, EGFR, MTOR	15	147	8156	29.5909	2.74568e-07	1.71605e-08	5.2722e-09
KEGG_PATHWAY	hsa04933:AGE-RAGE signaling pathway in diabetic complications	7	46.6667	8.10238e-09	PIK3CA, STAT3, MAPK1, PIK3CB, PIK3R1, MAPK14, NFKB1	15	100	8156	38.0613	1.34499e-06	7.91173e-08	2.43071e-08
KEGG_PATHWAY	hsa04914:Progesterone-mediated oocyte maturation	7	46.6667	9.13696e-09	HSP90AA1, PIK3CA, MAPK1, IGF1, PIK3CB, PIK3R1, MAPK14	15	102	8156	37.315	1.51673e-06	8.42631e-08	2.58881e-08
KEGG_PATHWAY	hsa04660:T cell receptor signaling pathway	7	46.6667	1.02787e-08	PIK3CA, LCK, MAPK1, PIK3CB, PIK3R1, MAPK14, NFKB1	15	104	8156	36.5974	1.70626e-06	8.98032e-08	2.75901e-08
KEGG_PATHWAY	hsa05167:Kaposi sarcoma-associated herpesvirus infection	8	53.3333	1.15284e-08	PIK3CA, STAT3, MAPK1, PIK3CB, PIK3R1, MAPK14, NFKB1, MTOR	15	194	8156	22.422	1.91372e-06	9.56859e-08	2.93975e-08
KEGG_PATHWAY	hsa04931:Insulin resistance	7	46.6667	1.29184e-08	PTPN1, PIK3CA, STAT3, PIK3CB, PIK3R1, NFKB1, MTOR	15	108	8156	35.242	2.14445e-06	9.7475e-08	2.99471e-08
KEGG_PATHWAY	hsa04659:Th17 cell differentiation	7	46.6667	1.29184e-08	HSP90AA1, LCK, STAT3, MAPK1, MAPK14, NFKB1, MTOR	15	108	8156	35.242	2.14445e-06	9.7475e-08	2.99471e-08
KEGG_PATHWAY	hsa05417:Lipid and atherosclerosis	8	53.3333	2.35466e-08	HSP90AA1, PIK3CA, STAT3, MAPK1, PIK3CB, PIK3R1, MAPK14, NFKB1	15	215	8156	20.2319	3.90873e-06	1.69945e-07	5.2212e-08
KEGG_PATHWAY	hsa04151:PI3K-Akt signaling pathway	9	60	2.78289e-08	HSP90AA1, PIK3CA, MAPK1, IGF1, PIK3CB, PIK3R1, EGFR, NFKB1, MTOR	15	354	8156	13.8237	4.61958e-06	1.92483e-07	5.91363e-08
KEGG_PATHWAY	hsa05208:Chemical carcinogenesis - reactive oxygen species	8	53.3333	3.03304e-08	PTPN1, PIK3CA, MAPK1, PIK3CB, PIK3R1, MAPK14, EGFR, NFKB1	15	223	8156	19.5061	5.03484e-06	2.01394e-07	6.1874e-08
KEGG_PATHWAY	hsa04380:Osteoclast differentiation	7	46.6667	3.59974e-08	PIK3CA, LCK, MAPK1, PIK3CB, PIK3R1, MAPK14, NFKB1	15	128	8156	29.7354	5.97554e-06	2.29829e-07	7.06102e-08
KEGG_PATHWAY	hsa04926:Relaxin signaling pathway	7	46.6667	3.77212e-08	PIK3CA, MAPK1, PIK3CB, PIK3R1, MAPK14, EGFR, NFKB1	15	129	8156	29.5049	6.2617e-06	2.31916e-07	7.12512e-08
KEGG_PATHWAY	hsa05171:Coronavirus disease - COVID-19	8	53.3333	3.98818e-08	PIK3CA, STAT3, MAPK1, PIK3CB, PIK3R1, MAPK14, EGFR, NFKB1	15	232	8156	18.7494	6.62036e-06	2.36442e-07	7.26419e-08
KEGG_PATHWAY	hsa05135:Yersinia infection	7	46.6667	5.4131e-08	PIK3CA, LCK, MAPK1, PIK3CB, PIK3R1, MAPK14, NFKB1	15	137	8156	27.782	8.9857e-06	3.09853e-07	9.51958e-08
KEGG_PATHWAY	hsa04915:Estrogen signaling pathway	7	46.6667	5.65433e-08	HSP90AA1, PIK3CA, MAPK1, PIK3CB, PIK3R1, ESR1, EGFR	15	138	8156	27.5807	9.38614e-06	3.12873e-07	9.61236e-08
KEGG_PATHWAY	hsa05131:Shigellosis	8	53.3333	6.14693e-08	PIK3CA, MAPK1, PIK3CB, PIK3R1, MAPK14, EGFR, NFKB1, MTOR	15	247	8156	17.6108	1.02039e-05	3.29158e-07	1.01127e-07
KEGG_PATHWAY	hsa04550:Signaling pathways regulating pluripotency of stem cells	7	46.6667	6.9979e-08	PIK3CA, STAT3, MAPK1, IGF1, PIK3CB, PIK3R1, MAPK14	15	143	8156	26.6163	1.16164e-05	3.63016e-07	1.11529e-07
KEGG_PATHWAY	hsa05230:Central carbon metabolism in cancer	6	40	7.59684e-08	PIK3CA, MAPK1, PIK3CB, PIK3R1, EGFR, MTOR	15	70	8156	46.6057	1.26107e-05	3.82144e-07	1.17406e-07
KEGG_PATHWAY	hsa05223:Non-small cell lung cancer	6	40	8.766e-08	PIK3CA, STAT3, MAPK1, PIK3CB, PIK3R1, EGFR	15	72	8156	45.3111	1.45515e-05	4.15759e-07	1.27733e-07
KEGG_PATHWAY	hsa05218:Melanoma	6	40	8.766e-08	PIK3CA, MAPK1, IGF1, PIK3CB, PIK3R1, EGFR	15	72	8156	45.3111	1.45515e-05	4.15759e-07	1.27733e-07
KEGG_PATHWAY	hsa04218:Cellular senescence	7	46.6667	1.177e-07	PIK3CA, MAPK1, PIK3CB, PIK3R1, MAPK14, NFKB1, MTOR	15	156	8156	24.3983	1.95381e-05	5.42729e-07	1.66742e-07
KEGG_PATHWAY	hsa05160:Hepatitis C	7	46.6667	1.22273e-07	PIK3CA, STAT3, MAPK1, PIK3CB, PIK3R1, EGFR, NFKB1	15	157	8156	24.2429	2.02971e-05	5.48575e-07	1.68538e-07
KEGG_PATHWAY	hsa05161:Hepatitis B	7	46.6667	1.47394e-07	PIK3CA, STAT3, MAPK1, PIK3CB, PIK3R1, MAPK14, NFKB1	15	162	8156	23.4947	2.44671e-05	6.43879e-07	1.97818e-07
KEGG_PATHWAY	hsa04012:ErbB signaling pathway	6	40	2.0305e-07	PIK3CA, MAPK1, PIK3CB, PIK3R1, EGFR, MTOR	15	85	8156	38.3812	3.37057e-05	8.64263e-07	2.65527e-07
KEGG_PATHWAY	hsa05210:Colorectal cancer	6	40	2.15384e-07	PIK3CA, MAPK1, PIK3CB, PIK3R1, EGFR, MTOR	15	86	8156	37.9349	3.57531e-05	8.93844e-07	2.74615e-07
KEGG_PATHWAY	hsa04211:Longevity regulating pathway	6	40	2.55993e-07	PIK3CA, IGF1, PIK3CB, PIK3R1, NFKB1, MTOR	15	89	8156	36.6562	4.24939e-05	1.03646e-06	3.1843e-07
KEGG_PATHWAY	hsa05206:MicroRNAs in cancer	8	53.3333	2.92287e-07	PIK3CA, STAT3, MAPK1, PIK3CB, PIK3R1, EGFR, NFKB1, MTOR	15	310	8156	14.0318	4.85185e-05	1.15523e-06	3.5492e-07
KEGG_PATHWAY	hsa04960:Aldosterone-regulated sodium reabsorption	5	33.3333	3.47385e-07	PIK3CA, MAPK1, IGF1, PIK3CB, PIK3R1	15	37	8156	73.4775	5.76642e-05	1.34107e-06	4.12014e-07
KEGG_PATHWAY	hsa04613:Neutrophil extracellular trap formation	7	46.6667	3.79814e-07	PIK3CA, MAPK1, PIK3CB, PIK3R1, MAPK14, NFKB1, MTOR	15	190	8156	20.0323	6.30472e-05	1.43294e-06	4.40239e-07
KEGG_PATHWAY	hsa05231:Choline metabolism in cancer	6	40	4.15351e-07	PIK3CA, MAPK1, PIK3CB, PIK3R1, EGFR, MTOR	15	98	8156	33.2898	6.89459e-05	1.53218e-06	4.70731e-07
KEGG_PATHWAY	hsa05142:Chagas disease	6	40	5.07536e-07	PIK3CA, MAPK1, PIK3CB, PIK3R1, MAPK14, NFKB1	15	102	8156	31.9843	8.42474e-05	1.83154e-06	5.62703e-07
KEGG_PATHWAY	hsa04625:C-type lectin receptor signaling pathway	6	40	5.59333e-07	PIK3CA, MAPK1, PIK3CB, PIK3R1, MAPK14, NFKB1	15	104	8156	31.3692	9.28449e-05	1.93436e-06	5.94291e-07
KEGG_PATHWAY	hsa04620:Toll-like receptor signaling pathway	6	40	5.59333e-07	PIK3CA, MAPK1, PIK3CB, PIK3R1, MAPK14, NFKB1	15	104	8156	31.3692	9.28449e-05	1.93436e-06	5.94291e-07
KEGG_PATHWAY	hsa04015:Rap1 signaling pathway	7	46.6667	6.85887e-07	PIK3CA, MAPK1, IGF1, PIK3CB, PIK3R1, MAPK14, EGFR	15	210	8156	18.1244	0.000113851	2.32362e-06	7.13882e-07
KEGG_PATHWAY	hsa05170:Human immunodeficiency virus 1 infection	7	46.6667	7.25279e-07	PIK3CA, MAPK1, PIK3CB, PIK3R1, MAPK14, NFKB1, MTOR	15	212	8156	17.9535	0.000120389	2.40793e-06	7.39785e-07
KEGG_PATHWAY	hsa04668:TNF signaling pathway	6	40	8.09912e-07	PIK3CA, MAPK1, PIK3CB, PIK3R1, MAPK14, NFKB1	15	112	8156	29.1286	0.000134436	2.63618e-06	8.09912e-07
KEGG_PATHWAY	hsa04930:Type II diabetes mellitus	5	33.3333	8.50755e-07	PIK3CA, MAPK1, PIK3CB, PIK3R1, MTOR	15	46	8156	59.1014	0.000141215	2.71587e-06	8.50755e-07
KEGG_PATHWAY	hsa04071:Sphingolipid signaling pathway	6	40	1.09547e-06	PIK3CA, MAPK1, PIK3CB, PIK3R1, MAPK14, NFKB1	15	119	8156	27.4151	0.000181832	3.36756e-06	1.09547e-06
KEGG_PATHWAY	hsa04722:Neurotrophin signaling pathway	6	40	1.09547e-06	PIK3CA, MAPK1, PIK3CB, PIK3R1, MAPK14, NFKB1	15	119	8156	27.4151	0.000181832	3.36756e-06	1.09547e-06
KEGG_PATHWAY	hsa04919:Thyroid hormone signaling pathway	6	40	1.19016e-06	PIK3CA, MAPK1, PIK3CB, PIK3R1, ESR1, MTOR	15	121	8156	26.962	0.000197547	3.59212e-06	1.19016e-06
KEGG_PATHWAY	hsa04014:Ras signaling pathway	7	46.6667	1.32856e-06	PIK3CA, MAPK1, IGF1, PIK3CB, PIK3R1, EGFR, NFKB1	15	235	8156	16.1963	0.000220517	3.93823e-06	1.32856e-06
KEGG_PATHWAY	hsa05213:Endometrial cancer	5	33.3333	2.18592e-06	PIK3CA, MAPK1, PIK3CB, PIK3R1, EGFR	15	58	8156	46.8736	0.000362798	6.30659e-06	2.18592e-06
KEGG_PATHWAY	hsa04910:Insulin signaling pathway	6	40	2.20351e-06	PTPN1, PIK3CA, MAPK1, PIK3CB, PIK3R1, MTOR	15	137	8156	23.8131	0.000365716	6.30659e-06	2.20351e-06
KEGG_PATHWAY	hsa04370:VEGF signaling pathway	5	33.3333	2.34259e-06	PIK3CA, MAPK1, PIK3CB, PIK3R1, MAPK14	15	59	8156	46.0791	0.000388795	6.54939e-06	2.34259e-06
KEGG_PATHWAY	hsa05418:Fluid shear stress and atherosclerosis	6	40	2.36725e-06	HSP90AA1, PIK3CA, PIK3CB, PIK3R1, MAPK14, NFKB1	15	139	8156	23.4705	0.000392887	6.54939e-06	2.36725e-06
KEGG_PATHWAY	hsa04213:Longevity regulating pathway - multiple species	5	33.3333	2.86283e-06	PIK3CA, IGF1, PIK3CB, PIK3R1, MTOR	15	62	8156	43.8495	0.000475117	7.79064e-06	2.86283e-06
KEGG_PATHWAY	hsa04072:Phospholipase D signaling pathway	6	40	3.22687e-06	PIK3CA, MAPK1, PIK3CB, PIK3R1, EGFR, MTOR	15	148	8156	22.0432	0.000535518	8.63969e-06	3.22687e-06
KEGG_PATHWAY	hsa05226:Gastric cancer	6	40	3.33581e-06	PIK3CA, MAPK1, PIK3CB, PIK3R1, EGFR, MTOR	15	149	8156	21.8953	0.000553592	8.7896e-06	3.33581e-06
KEGG_PATHWAY	hsa04664:Fc epsilon RI signaling pathway	5	33.3333	4.15473e-06	PIK3CA, MAPK1, PIK3CB, PIK3R1, MAPK14	15	68	8156	39.9804	0.000689449	1.06805e-05	4.15473e-06
KEGG_PATHWAY	hsa04150:mTOR signaling pathway	6	40	4.18212e-06	PIK3CA, MAPK1, IGF1, PIK3CB, PIK3R1, MTOR	15	156	8156	20.9128	0.000693992	1.06805e-05	4.18212e-06
KEGG_PATHWAY	hsa04630:JAK-STAT signaling pathway	6	40	5.03467e-06	PIK3CA, STAT3, PIK3CB, PIK3R1, EGFR, MTOR	15	162	8156	20.1383	0.000835409	1.2663e-05	5.03467e-06
KEGG_PATHWAY	hsa05225:Hepatocellular carcinoma	6	40	6.01851e-06	PIK3CA, MAPK1, PIK3CB, PIK3R1, EGFR, MTOR	15	168	8156	19.419	0.000998576	1.49115e-05	6.01851e-06
KEGG_PATHWAY	hsa05220:Chronic myeloid leukemia	5	33.3333	6.49391e-06	PIK3CA, MAPK1, PIK3CB, PIK3R1, NFKB1	15	76	8156	35.7719	0.00107741	1.58528e-05	6.49391e-06
KEGG_PATHWAY	hsa04662:B cell receptor signaling pathway	5	33.3333	8.80081e-06	PIK3CA, MAPK1, PIK3CB, PIK3R1, NFKB1	15	82	8156	33.1545	0.00145987	2.1173e-05	8.80081e-06
KEGG_PATHWAY	hsa05165:Human papillomavirus infection	7	46.6667	9.72997e-06	PIK3CA, MAPK1, PIK3CB, PIK3R1, EGFR, NFKB1, MTOR	15	331	8156	11.4989	0.00161388	2.30739e-05	9.72997e-06
KEGG_PATHWAY	hsa04062:Chemokine signaling pathway	6	40	1.15613e-05	PIK3CA, STAT3, MAPK1, PIK3CB, PIK3R1, NFKB1	15	192	8156	16.9917	0.00191735	2.70307e-05	1.15613e-05
KEGG_PATHWAY	hsa04510:Focal adhesion	6	40	1.44497e-05	PIK3CA, MAPK1, IGF1, PIK3CB, PIK3R1, EGFR	15	201	8156	16.2308	0.00239579	3.33145e-05	1.44497e-05
KEGG_PATHWAY	hsa05169:Epstein-Barr virus infection	6	40	1.48026e-05	PIK3CA, STAT3, PIK3CB, PIK3R1, MAPK14, NFKB1	15	202	8156	16.1505	0.00245423	3.36606e-05	1.48026e-05
KEGG_PATHWAY	hsa05415:Diabetic cardiomyopathy	6	40	1.51622e-05	PIK3CA, PIK3CB, PIK3R1, MAPK14, NFKB1, MTOR	15	203	8156	16.0709	0.00251378	3.40125e-05	1.51622e-05
KEGG_PATHWAY	hsa05203:Viral carcinogenesis	6	40	1.55286e-05	PIK3CA, STAT3, MAPK1, PIK3CB, PIK3R1, NFKB1	15	204	8156	15.9922	0.00257445	3.437e-05	1.55286e-05
KEGG_PATHWAY	hsa04750:Inflammatory mediator regulation of TRP channels	5	33.3333	1.78913e-05	PIK3CA, IGF1, PIK3CB, PIK3R1, MAPK14	15	98	8156	27.7415	0.00296557	3.90783e-05	1.78913e-05
KEGG_PATHWAY	hsa05166:Human T-cell leukemia virus 1 infection	6	40	2.33982e-05	PIK3CA, LCK, MAPK1, PIK3CB, PIK3R1, NFKB1	15	222	8156	14.6955	0.00387662	5.0443e-05	2.33982e-05
KEGG_PATHWAY	hsa04152:AMPK signaling pathway	5	33.3333	3.98111e-05	PIK3CA, IGF1, PIK3CB, PIK3R1, MTOR	15	120	8156	22.6556	0.00658699	8.47262e-05	3.98111e-05
KEGG_PATHWAY	hsa05132:Salmonella infection	6	40	4.0698e-05	HSP90AA1, PIK3CA, MAPK1, PIK3CB, MAPK14, NFKB1	15	249	8156	13.102	0.00673323	8.55173e-05	4.0698e-05
KEGG_PATHWAY	hsa04611:Platelet activation	5	33.3333	4.52858e-05	PIK3CA, MAPK1, PIK3CB, PIK3R1, MAPK14	15	124	8156	21.9247	0.00748943	9.39681e-05	4.52858e-05
KEGG_PATHWAY	hsa04650:Natural killer cell mediated cytotoxicity	5	33.3333	4.82213e-05	PIK3CA, LCK, MAPK1, PIK3CB, PIK3R1	15	126	8156	21.5767	0.00797297	9.88239e-05	4.82213e-05
KEGG_PATHWAY	hsa04210:Apoptosis	5	33.3333	6.50375e-05	PIK3CA, MAPK1, PIK3CB, PIK3R1, NFKB1	15	136	8156	19.9902	0.0107385	0.000131661	6.50375e-05
KEGG_PATHWAY	hsa05162:Measles	5	33.3333	7.08269e-05	PIK3CA, STAT3, PIK3CB, PIK3R1, NFKB1	15	139	8156	19.5588	0.0116888	0.000141654	7.08269e-05
KEGG_PATHWAY	hsa04140:Autophagy - animal	5	33.3333	7.48904e-05	PIK3CA, MAPK1, PIK3CB, PIK3R1, MTOR	15	141	8156	19.2813	0.0123553	0.000147998	7.48904e-05
KEGG_PATHWAY	hsa04932:Non-alcoholic fatty liver disease	5	33.3333	0.000108281	PIK3CA, PIK3CB, PIK3R1, MAPK14, NFKB1	15	155	8156	17.5398	0.017815	0.000211466	0.000108281
KEGG_PATHWAY	hsa04929:GnRH secretion	4	26.6667	0.000157724	PIK3CA, MAPK1, PIK3CB, PIK3R1	15	64	8156	33.9833	0.0258444	0.000302347	0.000157724
KEGG_PATHWAY	hsa05164:Influenza A	5	33.3333	0.000158459	PIK3CA, MAPK1, PIK3CB, PIK3R1, NFKB1	15	171	8156	15.8986	0.0259633	0.000302347	0.000158459
KEGG_PATHWAY	hsa05211:Renal cell carcinoma	4	26.6667	0.00019734	PIK3CA, MAPK1, PIK3CB, PIK3R1	15	69	8156	31.5208	0.0322308	0.000372255	0.00019734
KEGG_PATHWAY	hsa01524:Platinum drug resistance	4	26.6667	0.00023331	PIK3CA, MAPK1, PIK3CB, PIK3R1	15	73	8156	29.7936	0.0379934	0.000435163	0.00023331
KEGG_PATHWAY	hsa05010:Alzheimer disease	6	40	0.000317047	PIK3CA, MAPK1, PIK3CB, PIK3R1, NFKB1, MTOR	15	384	8156	8.49583	0.0512767	0.000584775	0.000317047
KEGG_PATHWAY	hsa04810:Regulation of actin cytoskeleton	5	33.3333	0.000402544	PIK3CA, MAPK1, PIK3CB, PIK3R1, EGFR	15	218	8156	12.4709	0.0646511	0.00073431	0.000402544
KEGG_PATHWAY	hsa04024:cAMP signaling pathway	5	33.3333	0.000424057	PIK3CA, MAPK1, PIK3CB, PIK3R1, NFKB1	15	221	8156	12.3017	0.0679869	0.000765146	0.000424057
KEGG_PATHWAY	hsa05222:Small cell lung cancer	4	26.6667	0.000462081	PIK3CA, PIK3CB, PIK3R1, NFKB1	15	92	8156	23.6406	0.0738538	0.000816015	0.000462081
KEGG_PATHWAY	hsa04658:Th1 and Th2 cell differentiation	4	26.6667	0.000462081	LCK, MAPK1, MAPK14, NFKB1	15	92	8156	23.6406	0.0738538	0.000816015	0.000462081
KEGG_PATHWAY	hsa04657:IL-17 signaling pathway	4	26.6667	0.000492225	HSP90AA1, MAPK1, MAPK14, NFKB1	15	94	8156	23.1376	0.0784787	0.000860098	0.000492225
KEGG_PATHWAY	hsa04666:Fc gamma R-mediated phagocytosis	4	26.6667	0.00053977	PIK3CA, MAPK1, PIK3CB, PIK3R1	15	97	8156	22.422	0.0857269	0.000933352	0.00053977
KEGG_PATHWAY	hsa05146:Amoebiasis	4	26.6667	0.000625402	PIK3CA, PIK3CB, PIK3R1, NFKB1	15	102	8156	21.3229	0.0986388	0.00107028	0.000625402
KEGG_PATHWAY	hsa05145:Toxoplasmosis	4	26.6667	0.000821791	STAT3, MAPK1, MAPK14, NFKB1	15	112	8156	19.419	0.12757	0.00139201	0.000821791
KEGG_PATHWAY	hsa04725:Cholinergic synapse	4	26.6667	0.000843346	PIK3CA, MAPK1, PIK3CB, PIK3R1	15	113	8156	19.2472	0.130689	0.0014141	0.000843346
KEGG_PATHWAY	hsa04670:Leukocyte transendothelial migration	4	26.6667	0.00086526	PIK3CA, PIK3CB, PIK3R1, MAPK14	15	114	8156	19.0784	0.133848	0.00143633	0.00086526
KEGG_PATHWAY	hsa05020:Prion disease	5	33.3333	0.00094249	PIK3CA, MAPK1, PIK3CB, PIK3R1, MAPK14	15	273	8156	9.95849	0.144892	0.00154904	0.00094249
KEGG_PATHWAY	hsa04010:MAPK signaling pathway	5	33.3333	0.00124337	MAPK1, IGF1, MAPK14, EGFR, NFKB1	15	294	8156	9.24717	0.186596	0.00202352	0.00124337
KEGG_PATHWAY	hsa04114:Oocyte meiosis	4	26.6667	0.00129494	AR, MAPK1, IGF1, MAPK14	15	131	8156	16.6025	0.193539	0.00208699	0.00129494
KEGG_PATHWAY	hsa05017:Spinocerebellar ataxia	4	26.6667	0.00166722	PIK3CA, PIK3CB, PIK3R1, MTOR	15	143	8156	15.2093	0.241937	0.00266113	0.00166722
KEGG_PATHWAY	hsa04973:Carbohydrate digestion and absorption	3	20	0.00283026	PIK3CA, PIK3CB, PIK3R1	15	47	8156	34.7064	0.375303	0.0044745	0.00283026
KEGG_PATHWAY	hsa04360:Axon guidance	4	26.6667	0.00331853	PIK3CA, MAPK1, PIK3CB, PIK3R1	15	182	8156	11.9502	0.424084	0.00519695	0.00331853
KEGG_PATHWAY	hsa04621:NOD-like receptor signaling pathway	4	26.6667	0.00342279	HSP90AA1, MAPK1, MAPK14, NFKB1	15	184	8156	11.8203	0.433998	0.00531013	0.00342279
KEGG_PATHWAY	hsa04923:Regulation of lipolysis in adipocytes	3	20	0.00399659	PIK3CA, PIK3CB, PIK3R1	15	56	8156	29.1286	0.485605	0.00614291	0.00399659
KEGG_PATHWAY	hsa04920:Adipocytokine signaling pathway	3	20	0.00601127	STAT3, NFKB1, MTOR	15	69	8156	23.6406	0.632445	0.00915478	0.00601127
KEGG_PATHWAY	hsa05120:Epithelial cell signaling in Helicobacter pylori infection	3	20	0.00618202	MAPK14, EGFR, NFKB1	15	70	8156	23.3029	0.642779	0.00932922	0.00618202
KEGG_PATHWAY	hsa04520:Adherens junction	3	20	0.00635498	PTPN1, MAPK1, EGFR	15	71	8156	22.9746	0.652952	0.00950384	0.00635498
KEGG_PATHWAY	hsa05133:Pertussis	3	20	0.0072528	MAPK1, MAPK14, NFKB1	15	76	8156	21.4632	0.701311	0.0107497	0.0072528
KEGG_PATHWAY	hsa05140:Leishmaniasis	3	20	0.00743892	MAPK1, MAPK14, NFKB1	15	77	8156	21.1844	0.710465	0.0108321	0.00743892
KEGG_PATHWAY	hsa05100:Bacterial invasion of epithelial cells	3	20	0.00743892	PIK3CA, PIK3CB, PIK3R1	15	77	8156	21.1844	0.710465	0.0108321	0.00743892
KEGG_PATHWAY	hsa05168:Herpes simplex virus 1 infection	5	33.3333	0.00823315	PIK3CA, PIK3CB, PIK3R1, NFKB1, MTOR	15	495	8156	5.49226	0.746492	0.0118844	0.00823315
KEGG_PATHWAY	hsa04912:GnRH signaling pathway	3	20	0.0107072	MAPK1, MAPK14, EGFR	15	93	8156	17.5398	0.832534	0.0153223	0.0107072
KEGG_PATHWAY	hsa04070:Phosphatidylinositol signaling system	3	20	0.0116077	PIK3CA, PIK3CB, PIK3R1	15	97	8156	16.8165	0.85603	0.0164691	0.0116077
KEGG_PATHWAY	hsa05152:Tuberculosis	3	20	0.0370353	MAPK1, MAPK14, NFKB1	15	180	8156	9.06222	0.998098	0.0521004	0.0370353
KEGG_PATHWAY	hsa05130:Pathogenic Escherichia coli infection	3	20	0.043653	MAPK1, MAPK14, NFKB1	15	197	8156	8.2802	0.999394	0.0608941	0.043653
KEGG_PATHWAY	hsa05022:Pathways of neurodegeneration - multiple diseases	4	26.6667	0.04443	MAPK1, MAPK14, NFKB1, MTOR	15	476	8156	4.56919	0.999471	0.0614615	0.04443
KEGG_PATHWAY	hsa05219:Bladder cancer	2	13.3333	0.0681762	MAPK1, EGFR	15	41	8156	26.5236	0.999992	0.093531	0.0681762
KEGG_PATHWAY	hsa04730:Long-term depression	2	13.3333	0.0982835	MAPK1, IGF1	15	60	8156	18.1244	1	0.13373	0.0982835
